# Supplementary material for: LncRNA RP11-59J16.2 aggravates apoptosis and increases tau phosphorylation by targeting MCM2 in AD
Source: Front Genet. 2022 Aug 26;13:824495. doi: 10.3389/fgene.2022.824495 (PMC9459667; doi:10.3389/fgene.2022.824495)
Supplement: Supplementary file 1 [file Table2.XLSX]

## Sheet: Sheet1
	Control（CT）			AD（CT）
	1.3	0.8	0.9	4.1	3.7	3.9
