# Supplementary material for: LncRNA RP11-59J16.2 aggravates apoptosis and increases tau phosphorylation by targeting MCM2 in AD
Source: Front Genet. 2022 Aug 26;13:824495. doi: 10.3389/fgene.2022.824495 (PMC9459667; doi:10.3389/fgene.2022.824495)
Supplement: Supplementary file 2 [file Table1.XLS]

## Sheet: Matrix
ID_REF	A1	A2	A3	C1	C2	C3
GE_BrightCorner	14.4035	15.2948	15.1442	13.2909	13.5248	13.5907
DarkCorner	2.81775	3.44152	3.22141	2.39882	2.3308	2.32196
ASHGV40005517	3.99118	3.57389	3.44755	3.9466	3.74989	3.57189
ASHGV40014820	5.67199	6.3084	5.57432	5.86726	6.02784	6.04078
ASHGV40030369	5.82897	5.97747	5.30222	5.81717	5.81705	5.65107
ASHGV40013556	2.4377	2.55673	2.58873	2.70239	2.49719	2.73129
ASHGV40009737	10.5702	9.20072	9.4416	10.6508	10.8564	11.1177
ASHGV40005086	11.075	11.2688	10.6679	10.9217	10.8911	10.4268
ASHGV40021163	8.19643	8.10461	8.31379	8.22473	8.23679	8.5544
ASHGV40006648	2.4377	2.55673	2.58873	2.32962	2.3308	2.32196
ASHGV40013297	7.58939	7.32268	7.08835	7.34857	7.48628	7.63294
ASHGV40015652	8.6546	8.26635	8.17677	8.61334	8.21021	8.59017
ASHGV40020595	5.75167	6.00327	5.58068	6.30455	6.2672	6.3041
ASHGV40006284	5.7898	6.79048	7.28882	7.00356	6.42973	5.69639
ASHGV40033181	2.4377	2.55673	2.58873	2.32962	3.07869	2.42001
ASHGV40006622	7.45537	7.22444	7.12671	7.54852	7.42115	7.65457
ASHGV40041510	2.4377	2.55673	2.58873	2.32962	2.4554	2.32196
ASHGV40009802	4.52573	4.45419	4.76785	4.72094	4.67486	4.44612
ASHGV40059431	4.17968	4.11736	4.55227	3.87746	4.09536	4.3169
ASHGV40053238	7.75572	7.73844	6.88101	7.26214	7.12057	7.35759
ASHGV40008482	4.64062	5.39232	4.43702	4.66469	4.77671	4.99995
ASHGV40043175	6.52669	5.95249	6.00943	7.46102	6.6307	6.52187
ASHGV40048828	5.02742	4.88285	4.66441	4.83505	4.93762	5.04399
ASHGV40047699	6.99054	7.59615	7.68833	7.12852	7.10787	7.00254
ASHGV40016510	6.09621	6.34619	6.63133	5.89962	5.94534	5.97531
ASHGV40047527	9.0795	7.82724	8.42304	9.46959	9.80168	9.8406
ASHGV40009729	2.97341	3.36805	4.3033	3.80122	3.85341	3.5214
ASHGV40033811	4.2151	4.07298	4.55167	4.96047	4.39055	4.76449
ASHGV40059708	3.66188	3.91526	4.18943	3.67785	2.89653	2.92267
ASHGV40029600	5.05387	5.13457	5.48482	5.31392	5.50265	5.6045
ASHGV40022035	8.66559	8.48546	8.30263	8.71647	8.73153	8.94358
ASHGV40005006	5.18463	5.71425	5.74606	4.81182	5.03104	4.87687
ASHGV40038809	6.50627	6.69221	6.60918	6.49951	6.61556	6.67159
ASHGV40024005	7.66317	7.26351	7.22802	7.94676	7.90074	7.96411
ASHGV40048932	6.47319	6.18785	6.6678	6.38952	6.3575	6.05558
ASHGV40028895	7.69097	7.86419	7.32621	7.92093	7.74489	8.09529
ASHGV40014366	6.12747	6.71917	6.49027	6.44574	6.47673	6.7043
ASHGV40039342	11.1135	10.739	9.91216	10.4349	10.4257	10.6939
ASHGV40014170	7.00896	7.15099	6.91001	6.81951	6.73946	6.91626
ASHGV40033184	5.98416	6.32304	6.37601	6.23853	6.19699	6.29208
ASHGV40016290	6.6678	6.44058	6.25881	6.3946	6.43338	6.54621
ASHGV40056315	6.60918	7.52317	7.48081	6.46991	6.19361	5.9501
ASHGV40006026	6.03864	5.5521	5.46761	6.02633	5.71034	5.72548
ASHGV40010700	8.71424	10.2094	10.4034	9.08156	9.12357	8.27065
ASHGV40010792	5.85203	6.20498	6.81533	5.75013	5.86914	5.51542
ASHGV40052625	8.16596	8.32483	8.1577	8.32599	8.43159	8.39933
ASHGV40056170	8.86505	9.10044	8.73622	8.63719	8.78626	8.83674
ASHGV40048255	10.9893	11.8106	11.7251	11.0768	11.0994	11.0428
ASHGV40047137	7.30502	7.37057	7.33546	7.48256	7.38745	7.72631
ASHGV40044214	7.47637	7.28561	7.2537	7.45597	7.32033	7.90646
ASHGV40024618	6.53464	7.85497	7.91769	7.03687	6.65715	5.92087
ASHGV40057560	2.84898	2.55673	2.58873	2.32962	2.3308	2.32196
ASHGV40046354	7.66383	7.95926	7.63997	7.5837	7.71647	7.69389
ASHGV40008525	2.85703	2.55673	2.58873	2.66312	2.50912	2.47884
ASHGV40040769	6.17719	6.45824	6.35223	6.25323	6.37192	6.23526
ASHGV40053862	5.02799	4.40553	4.33969	4.49647	4.21344	4.42968
ASHGV40010435	7.03755	7.03024	6.6564	7.34183	7.28655	7.28628
ASHGV40031401	7.75162	8.16286	8.33552	7.65313	7.70441	7.62517
ASHGV40028031	5.61197	5.33034	5.72393	5.6622	5.58118	5.60272
ASHGV40004364	3.34199	3.94431	4.18818	3.90005	3.8724	4.24056
ASHGV40025719	8.09638	8.41798	7.25477	7.30078	7.45964	6.81627
ASHGV40043522	5.29213	5.15826	5.82956	5.9157	6.05607	6.33332
ASHGV40003991	2.4377	2.55673	2.58873	2.32962	2.3308	2.32196
ASHGV40018676	8.52132	8.48754	8.21303	8.68298	8.37735	8.63979
ASHGV40033219	12.6553	11.5669	12.1124	12.7736	12.5321	12.891
ASHGV40031340	6.16543	5.49425	5.64345	6.11483	5.96006	6.45793
ASHGV40052903	10.5881	10.4808	10.2356	10.6412	10.5359	10.8113
ASHGV40050847	5.42194	4.95295	5.41173	5.92733	6.02633	6.0364
ASHGV40020980	11.3045	10.4586	11.04	11.5568	11.5869	11.5783
ASHGV40031805	5.92715	6.57916	6.61602	5.94132	5.62315	5.70789
ASHGV40031832	5.64846	5.22116	5.40102	5.24491	5.11196	5.20091
ASHGV40035437	10.557	9.71814	9.83398	10.645	10.6391	10.7624
ASHGV40048379	8.47795	7.95812	8.94794	9.40971	9.37682	9.5595
ASHGV40046238	10.6008	10.2497	10.0535	10.6676	10.4061	10.7864
ASHGV40012324	5.85842	5.9446	5.63635	5.86883	5.91853	6.00416
ASHGV40018408	10.7515	11.0481	10.8856	10.6714	10.6191	10.6512
ASHGV40035539	3.91824	3.93071	2.58873	3.83478	3.99798	4.12013
ASHGV40021259	6.95247	6.94753	6.92252	6.90961	6.85913	6.92636
ASHGV40050991	5.24854	5.12916	4.96715	5.31141	5.03874	5.15873
ASHGV40059745	3.56025	3.70396	3.65201	4.12449	3.80331	3.44198
ASHGV40018476	12.3247	13.0899	13.9778	12.5021	12.9796	11.945
ASHGV40019552	2.95429	4.04091	2.58873	2.32962	2.3308	2.32196
ASHGV40045180	3.45787	2.55673	2.58873	2.74135	3.08442	3.00773
ASHGV40027410	4.10623	4.03822	4.30425	3.48966	3.99651	3.5664
ASHGV40030259	11.7703	13.1063	13.0113	12.0231	11.7519	11.6815
ASHGV40015316	9.34365	8.93283	8.838	9.42501	9.28521	9.58962
ASHGV40038488	9.47853	8.58806	8.70756	8.83453	9.07584	8.74343
ASHGV40042222	5.57652	5.91838	6.70249	6.76797	6.63518	6.88932
ASHGV40023209	7.79733	8.22157	7.72916	7.36159	7.36005	7.16486
ASHGV40040114	6.15791	5.93316	6.06325	6.23646	6.30364	6.28385
ASHGV40031337	8.81282	11.1114	10.8453	9.01079	8.82287	8.70098
ASHGV40043004	9.99059	11.2335	11.2428	10.0709	10.089	9.32612
ASHGV40020870	6.44865	6.67342	6.46842	6.80263	6.8107	6.72018
ASHGV40050315	4.19861	3.65538	4.76054	4.13181	3.88255	3.78623
ASHGV40042907	3.72247	2.55673	4.25076	3.90136	3.98031	3.52182
ASHGV40056944	10.3589	10.1062	10.2681	10.4777	10.5024	10.5275
ASHGV40011183	7.40622	7.67401	7.59677	7.41592	7.28344	7.50061
ASHGV40053678	4.72052	4.34821	4.62894	4.97529	4.71074	5.05239
ASHGV40045047	7.67177	7.16952	7.24887	6.9299	7.19144	7.30325
ASHGV40036671	11.1964	10.3228	10.6689	11.2532	11.5455	11.7877
ASHGV40052474	7.92349	7.94196	7.864	8.07718	7.99314	8.15608
ASHGV40053774	4.5374	4.20878	3.55021	4.44405	4.03767	3.87525
ASHGV40040274	6.08579	5.55568	5.41487	5.9501	5.83566	5.89021
ASHGV40060069	8.38511	8.87706	9.2532	8.6378	8.56676	8.46205
ASHGV40043921	2.4377	2.55673	2.58873	3.20421	2.90887	2.45686
ASHGV40048240	7.56301	7.37411	7.74916	7.94942	7.70613	7.67004
ASHGV40059371	5.52564	5.67314	5.93001	5.80023	6.14753	6.21626
ASHGV40021962	4.31474	4.34278	3.47714	4.39991	4.22165	4.38698
ASHGV40053226	8.4025	8.23919	7.53742	7.91265	7.95479	8.00453
ASHGV40052737	7.10067	7.32444	7.52317	7.27444	7.17743	7.3288
ASHGV40047513	9.08206	8.34657	8.52775	9.44856	9.68634	9.58465
ASHGV40055672	4.2038	3.94381	3.35167	3.09906	3.89582	3.89883
ASHGV40032857	6.73303	7.05753	6.82018	6.76962	6.73142	6.65095
ASHGV40054770	4.146	3.14562	3.70134	4.01001	3.93706	4.50782
ASHGV40013514	6.17192	5.97151	6.75912	5.42111	6.94266	6.56829
ASHGV40011178	4.76954	4.88879	4.80138	4.78285	5.04087	4.95337
ASHGV40059655	5.05775	4.82581	4.52024	4.8097	4.78781	4.52382
ASHGV40049139	5.13527	5.05031	5.10844	5.20641	5.34398	5.25209
ASHGV40019604	6.56995	7.81278	8.23485	6.84202	6.90753	6.60471
ASHGV40041586	4.85551	3.77031	4.59234	5.12667	5.46169	5.09899
ASHGV40004172	7.23441	7.47974	7.3247	7.23128	7.32344	7.18476
ASHGV40023082	8.76951	8.4987	8.55857	8.76993	8.62241	8.8363
ASHGV40022984	4.08573	3.26591	4.00936	3.24162	3.68353	3.47107
ASHGV40046165	6.30472	6.21824	5.92653	6.18241	6.22431	6.35301
ASHGV40037124	7.16732	7.1514	7.03113	6.93105	6.93604	7.0091
ASHGV40007414	6.99739	7.19712	7.39511	7.38581	7.39679	7.45273
ASHGV40002338	5.52668	5.41182	5.64264	5.26625	5.17981	5.29288
ASHGV40043023	6.17409	5.99147	5.49479	5.724	6.02006	5.59581
ASHGV40051441	2.4377	4.1629	3.97744	3.57535	3.38426	3.33513
ASHGV40054821	6.18317	6.1459	6.15199	6.60598	6.55913	6.6406
ASHGV40040627	2.4377	2.55673	2.58873	2.61443	2.95036	2.52497
ASHGV40046224	6.77868	7.09311	6.47747	6.45364	6.75068	6.59019
ASHGV40017708	2.4377	2.55673	5.69118	3.39084	4.47762	4.39622
ASHGV40028143	6.28913	6.09938	6.54532	6.45708	6.51274	6.63501
ASHGV40001142	5.82536	5.77988	5.89546	5.90048	5.70958	6.01394
ASHGV40058556	3.90854	4.04992	3.94832	3.29243	3.38792	3.86019
ASHGV40005759	7.52955	7.56893	8.88269	8.39082	8.03571	7.86843
ASHGV40043349	8.38452	7.86238	8.02485	8.04939	8.01802	8.12801
ASHGV40019795	6.2118	6.03854	6.26343	6.32418	6.39019	6.29175
ASHGV40059747	5.39384	5.03362	5.59687	5.40031	5.31217	5.67417
ASHGV40045078	5.59399	5.39821	5.53882	5.72257	5.53155	5.71281
ASHGV40049990	8.83394	10.3825	10.7475	9.29182	9.25772	8.40379
ASHGV40059845	2.4377	2.55673	2.58873	2.32962	2.3308	2.32196
ASHGV40018836	6.51347	6.513	6.63879	6.75955	6.74718	6.9279
ASHGV40021590	5.68164	5.88527	6.28809	6.06454	6.17328	7.42959
ASHGV40033661	2.4377	2.55673	2.58873	2.54106	2.47729	2.67994
ASHGV40023784	5.53015	5.98919	6.24521	6.05415	5.91515	5.61852
ASHGV40050261	9.70143	10.259	9.86019	9.54593	9.51356	9.56701
ASHGV40001091	3.79355	3.99932	3.88545	3.90752	4.12484	4.5775
ASHGV40035150	4.68348	4.87098	4.8818	4.77339	4.87098	4.74094
ASHGV40018664	6.20247	6.29359	6.20972	6.14507	6.13738	6.43935
ASHGV40048817	5.88816	6.11108	6.02708	6.16764	5.88656	6.24987
ASHGV40044920	8.19268	8.75269	9.28832	8.8944	9.03837	8.86019
ASHGV40022062	4.18231	3.47583	3.56827	3.65266	4.07354	4.19429
ASHGV40054890	4.57304	4.76468	4.16556	4.62005	4.55197	5.02144
ASHGV40001438	4.15706	4.35098	3.62763	4.01255	4.20991	4.3786
ASHGV40007358	8.60521	8.76752	8.47638	8.40947	8.35576	8.40898
ASHGV40037100	8.13399	8.74898	8.66335	8.11312	8.21397	7.9453
ASHGV40044244	12.3303	12.4995	12.0205	12.0793	12.1003	11.7889
ASHGV40015463	4.77357	5.02689	4.66382	5.07439	4.9664	5.0385
ASHGV40051613	2.4377	4.26594	2.58873	3.65427	2.68098	2.64859
ASHGV40030570	7.92758	8.23954	7.39679	7.67004	7.44661	7.50693
ASHGV40040097	8.71055	7.93171	7.84798	8.25482	8.68219	8.56358
ASHGV40024336	10.3313	9.16328	9.97608	10.4192	10.5279	10.2987
ASHGV40035240	8.09687	8.00885	7.67727	7.65339	7.64364	7.79229
ASHGV40024707	8.60355	9.64511	9.50157	8.54297	8.41311	8.02884
ASHGV40003437	3.24871	3.98221	4.1347	3.34616	2.59908	3.27591
ASHGV40005304	6.09199	6.02212	6.32352	5.90089	5.93195	6.11999
ASHGV40044937	5.02494	6.65311	5.12893	4.8848	4.74641	4.77811
ASHGV40050124	5.06054	5.48909	5.53281	5.47692	5.33234	5.37942
ASHGV40017365	9.37235	9.57331	9.69413	9.53437	9.24712	9.51671
ASHGV40003552	7.61224	8.9451	9.24426	7.75564	7.72791	7.56455
ASHGV40018783	2.4377	2.55673	2.58873	2.32962	2.45307	2.64754
ASHGV40028090	8.04614	7.98348	8.05185	8.46661	8.5104	8.50152
ASHGV40004249	5.19067	4.90948	5.05445	5.14058	5.31652	5.19425
ASHGV40008658	4.68997	4.60955	4.19412	4.6338	4.74926	4.65774
ASHGV40048197	9.46342	9.04917	9.5128	10.0687	9.9425	10.2139
ASHGV40032635	12.9499	12.6922	12.3279	12.5787	12.9512	12.9346
ASHGV40040348	9.47947	8.18681	8.82153	10.2866	10.6179	10.9271
ASHGV40007558	6.31263	6.99072	6.66213	6.24768	6.29183	6.15571
ASHGV40018598	9.00805	8.7664	8.43511	8.84965	8.81026	8.90928
ASHGV40034624	2.4377	2.55673	2.58873	2.32962	2.3308	2.32196
ASHGV40059340	4.35862	4.55029	4.62629	4.95364	4.76898	5.01914
ASHGV40038800	8.41351	8.81343	8.2066	8.23979	8.22115	8.37162
ASHGV40045390	9.11495	10.1791	10.3865	9.1139	9.01669	9.0527
ASHGV40023045	10.8121	10.2106	9.77464	9.11678	9.26571	10.122
ASHGV40025179	4.6643	4.83089	4.25316	4.67509	4.37697	4.82011
ASHGV40038829	6.13653	6.27655	6.10408	5.77384	6.01297	5.90369
ASHGV40002274	7.0604	6.8673	6.80848	7.23102	7.10406	7.40048
ASHGV40029125	6.4623	6.86565	6.74113	6.52828	6.52584	6.73045
ASHGV40009277	5.29649	5.33714	6.56128	4.83144	5.14509	4.77619
Negative042	5.18746	4.8723	4.83238	5.44455	5.73293	5.82559
ASHGV40040854	5.27178	4.81313	4.94984	5.0399	4.99874	5.46856
ASHGV40001498	2.4377	2.55673	2.58873	2.57339	2.3308	2.32196
ASHGV40018839	4.09924	4.83981	3.72394	3.86344	4.25344	4.05673
ASHGV40015640	6.0321	5.76645	5.93802	6.02244	5.88703	5.94097
ASHGV40048544	9.26893	8.75764	9.6288	10.0127	9.83806	10.0429
ASHGV40027318	7.6367	8.10386	8.21021	7.6622	7.82763	7.76247
ASHGV40057956	10.3856	11.2657	11.3149	10.4306	10.4458	10.0342
ASHGV40044955	5.39437	5.2504	4.7787	4.98712	4.82841	4.90541
ASHGV40020202	4.34197	3.77356	4.56404	4.67678	4.6004	4.84767
ASHGV40011045	8.57031	8.33552	8.42077	8.48586	8.42536	8.64087
ASHGV40059860	5.65872	5.83115	5.60892	5.57622	5.38592	5.76407
(+)E1A_r60_a22	6.78668	7.15839	7.01997	6.26823	6.60438	6.65434
ASHGV40034924	2.4377	2.55673	2.58873	2.32962	2.3308	2.32196
ASHGV40017774	6.44272	6.39316	6.53025	6.38027	6.53025	6.53454
ASHGV40018503	7.99093	8.28377	8.07093	7.76906	7.86129	7.94861
ASHGV40020691	10.6226	10.2494	10.5014	11.152	10.8284	11.1052
ASHGV40049455	6.37795	6.55431	6.21635	6.12485	5.95028	6.10245
ASHGV40014780	4.98883	4.75515	4.79814	4.98523	5.36196	4.95941
ASHGV40023007	7.65893	7.36855	7.46275	8.33425	7.59059	7.93912
ASHGV40021027	8.40898	8.65682	7.23595	7.55925	7.41562	6.96418
ASHGV40034070	6.72036	6.76072	6.59913	6.85408	7.0611	6.75448
ASHGV40018831	8.35921	8.23634	7.22862	7.93799	7.54803	7.44168
ASHGV40030242	12.8235	12.7613	11.9881	12.5075	12.4995	12.2274
ASHGV40055860	10.8879	10.0493	10.2035	10.8117	11.052	11.1867
ASHGV40041444	2.4377	2.55673	2.58873	2.32962	2.3308	2.32249
ASHGV40060294	5.21999	5.36822	5.02397	5.30425	5.14397	5.38915
ASHGV40059514	5.99484	5.77862	5.65674	5.91082	5.98991	5.84833
ASHGV40006160	5.5776	5.80253	5.38761	6.03977	5.00273	6.13987
ASHGV40021638	8.68053	8.43772	8.30495	8.70626	8.62589	8.90976
ASHGV40012268	6.03808	6.47448	6.80986	6.36061	6.21658	6.34269
ASHGV40017003	3.67557	3.99069	3.91476	4.18943	6.27616	3.27347
ASHGV40023863	6.15872	5.59399	6.01292	6.35522	6.37601	6.38647
ASHGV40056970	7.31726	7.0103	6.88091	7.06627	6.97127	7.05297
ASHGV40005420	3.01081	3.22467	2.58873	2.9162	2.50313	2.89463
ASHGV40016063	9.1048	8.84328	8.64618	8.84207	8.8565	9.08296
ASHGV40015088	2.4377	2.55673	2.58873	2.32962	2.3308	2.32196
ASHGV40060523	8.89276	8.88082	8.97946	8.84859	8.77012	8.83708
ASHGV40050453	5.20738	4.57953	2.58873	4.48285	3.85082	4.40442
CUST_4_PI418767722	15.9191	14.809	15.8031	16.0569	16.171	16.1196
ASHGV40055072	9.48208	9.25196	10.2618	9.97142	10.1719	10.5622
ASHGV40030997	8.25932	8.06275	8.20073	8.72547	9.01296	9.1559
ASHGV40011577	6.21011	6.01782	5.36	5.86955	5.86037	5.92844
ASHGV40017826	13.7464	12.9093	12.0404	12.4671	12.6999	12.2869
ASHGV40045201	5.47444	5.01743	5.10318	5.67619	5.42169	5.46915
ASHGV40015576	6.16471	5.97531	5.7006	6.44272	6.39989	6.51338
ASHGV40038786	8.36708	9.5267	9.63432	8.58423	8.40623	7.67888
ASHGV40014869	7.35194	6.42471	6.63318	6.88209	6.86027	6.66683
ASHGV40024533	16.2901	16.5971	16.5106	16.2501	16.1235	16.2213
ASHGV40005280	2.4377	2.55673	2.58873	2.32962	2.3308	2.32196
ASHGV40018551	7.95381	8.2572	7.8705	7.83148	7.92568	7.86303
ASHGV40019055	8.50865	8.51563	8.33193	8.57534	8.44859	8.49832
ASHGV40011851	6.49497	6.39266	6.87324	7.37479	7.28809	7.16031
ASHGV40041295	5.48474	5.46856	5.09136	5.35615	4.88915	4.85368
ASHGV40048689	10.601	9.76538	10.0419	10.0094	10.2241	11.2801
ASHGV40010056	8.13107	9.99479	10.1591	8.13083	8.12935	8.04471
ASHGV40000863	7.05083	7.2506	6.77935	6.88188	6.832	7.03265
ASHGV40044276	7.23275	7.32643	7.4909	7.394	7.21602	7.30929
ASHGV40034255	6.05004	5.82015	6.3481	6.5142	6.61218	6.3164
ASHGV40003514	7.09273	6.97564	6.60589	6.68369	6.53074	6.68646
ASHGV40059038	6.96041	6.78674	6.79365	7.10847	6.88428	6.90257
ASHGV40043579	3.97915	4.44284	3.8468	4.3894	4.00109	4.25682
ASHGV40035474	5.85508	5.04399	4.94105	5.38915	5.09718	4.80253
ASHGV40053451	7.62429	7.51057	7.30574	7.51284	7.60701	7.81426
ASHGV40050377	9.21185	9.76961	9.64285	9.01131	8.87523	9.00526
ASHGV40020684	12.4207	11.8627	11.9331	12.6922	12.9139	12.9194
ASHGV40000836	5.98568	5.95929	5.56664	5.73485	5.75729	5.98628
ASHGV40057032	9.29002	9.76722	9.52741	9.08217	9.32724	9.46959
ASHGV40030952	6.86969	6.77024	5.78519	6.4301	6.4305	6.57415
ASHGV40018366	9.79794	10.6148	10.405	9.78798	9.56872	9.64155
ASHGV40052520	5.61523	5.1295	5.647	6.13187	6.42725	7.0715
ASHGV40057622	5.10962	5.61741	5.89524	5.55344	5.56919	5.61343
ASHGV40006662	5.61252	5.82823	6.07231	5.78504	5.78188	5.89982
ASHGV40004278	4.78542	4.84274	4.5341	4.44129	4.098	4.379
ASHGV40051074	2.94342	3.52731	2.58873	2.729	2.3308	2.60847
ASHGV40024375	15.0405	14.1164	15.0256	15.3612	14.8163	15.0256
ASHGV40021961	6.30268	5.97692	5.93079	6.08932	6.10696	6.50827
ASHGV40013214	7.34194	6.33217	6.38991	7.46075	7.41759	7.29832
ASHGV40032028	6.58988	6.52897	6.22179	6.55053	6.42678	6.7747
ASHGV40006410	8.01019	8.08494	7.40137	7.61975	7.69727	7.63677
ASHGV40052997	8.67136	9.46697	9.35374	8.74799	8.48586	8.3816
ASHGV40055245	5.47015	5.4048	5.27246	5.29858	5.16615	5.50282
ASHGV40056824	5.42961	5.48609	5.15095	5.19365	4.86185	4.95764
ASHGV40048680	12.5849	13.5536	13.0899	12.3193	12.2467	12.1389
ASHGV40045253	9.0715	9.82997	9.8492	9.07751	9.02892	8.8022
ASHGV40058789	5.60904	5.79862	5.77888	5.80284	5.33937	5.36839
ASHGV40031695	9.8956	9.68544	9.2403	9.75498	9.6578	9.86944
ASHGV40045864	13.7747	14.4808	14.5324	13.8203	13.9666	13.3313
ASHGV40012157	7.02962	7.38695	7.16098	7.27261	6.98828	7.22561
ASHGV40036629	4.64504	4.38374	3.82154	4.56325	4.65608	4.42614
ASHGV40057095	11.2277	11.1738	10.5989	10.8806	10.7892	10.5502
ASHGV40016352	5.06844	4.9128	5.40928	5.06226	5.13031	5.05996
ASHGV40050689	8.42325	8.62093	8.52248	8.21031	8.9557	8.02352
ASHGV40032274	10.9122	9.88593	10.5006	11.4614	11.424	11.8988
ASHGV40058240	5.28844	5.00667	4.98733	5.08143	5.0105	5.2666
ASHGV40054543	8.7901	9.44573	9.43918	8.98738	8.9699	8.80576
ASHGV40007471	11.0804	10.3643	10.592	11.2066	11.246	11.3201
ASHGV40046313	8.79384	8.49324	8.6075	8.69026	8.75385	8.84828
ASHGV40022198	5.4554	5.59969	5.83373	5.52224	5.58937	5.76366
ASHGV40058465	6.17401	6.74231	6.52736	6.1612	6.4021	6.2099
ASHGV40040795	5.65963	5.21966	5.25473	5.39563	5.36285	5.64242
ASHGV40040542	7.61061	6.63049	7.23002	9.7727	8.38304	8.66472
ASHGV40001470	6.02593	5.71246	5.9325	5.93768	5.85478	6.00487
ASHGV40054219	8.44706	8.59289	8.33524	8.71686	8.50323	8.61469
ASHGV40017229	7.71062	6.7273	7.58844	7.89278	7.99295	8.0818
CUST_6_PI418767722	16.8136	15.9954	16.5513	16.7166	16.8735	16.7657
ASHGV40003435	6.13823	5.93657	6.17727	6.31986	6.22347	6.20383
ASHGV40016021	5.56985	5.40917	5.00195	4.75874	5.18471	5.11465
ASHGV40044581	8.23391	8.37797	8.40259	8.25171	8.32483	8.41524
3xSLv1	2.81452	3.1155	3.19666	2.4023	2.4135	2.32307
ASHGV40055220	4.19458	4.44903	4.10306	4.08656	4.14221	3.95721
ASHGV40008747	4.98769	5.67189	5.33877	4.89281	4.93954	4.96269
ASHGV40027705	7.23929	7.12592	7.13558	7.37513	7.26813	7.45106
ASHGV40021809	5.56064	5.25209	5.52599	5.40581	5.31978	5.80821
ASHGV40051785	7.27507	8.394	8.37025	7.39429	7.281	6.80759
ASHGV40034589	9.90658	9.39351	9.89694	9.98449	10.0056	10.0926
ASHGV40000769	7.09593	7.13783	6.89097	7.03697	7.24917	7.25456
ASHGV40048355	12.5492	11.4727	12.0711	13.0636	12.6409	13.1305
ASHGV40047241	6.6574	6.46964	6.52981	6.84042	6.79558	7.04371
ASHGV40056813	7.43198	7.45181	7.12176	7.39979	7.40244	7.41409
ASHGV40043304	5.91941	5.83943	5.69949	5.66823	5.81131	5.99277
ASHGV40004984	9.72725	9.80425	10.1493	10.0892	10.2259	10.2588
ASHGV40001632	2.4377	2.55673	2.58873	2.32962	2.3308	2.32196
ASHGV40042738	6.03876	6.08418	5.80167	5.97293	6.27991	6.23983
ASHGV40030298	2.4377	2.55673	2.58873	2.32962	2.3308	2.33552
ASHGV40042511	7.86391	7.6213	7.93689	8.14787	8.32834	8.22465
ASHGV40020729	6.49983	6.53235	6.37922	6.65105	6.74627	6.81024
ASHGV40010996	5.73104	5.17833	5.56555	5.93051	6.3075	6.10944
ASHGV40010842	7.90358	7.64105	7.58018	7.86189	7.76614	7.90339
ASHGV40043006	5.92653	5.49858	5.42531	5.64749	5.35406	5.65476
ASHGV40003380	7.03707	7.10029	6.92614	6.67052	6.83337	6.9212
ASHGV40037165	14.1396	13.8654	14.4079	13.8224	13.81	14.0661
ASHGV40053595	7.87218	7.97668	7.82121	7.9889	8.00453	8.05513
ASHGV40003784	9.13971	10.4357	10.2546	9.39375	9.2241	8.82007
ASHGV40058681	4.04803	4.55197	5.29097	4.22185	4.49498	4.75567
ASHGV40037560	7.85278	7.73664	7.63166	7.92601	7.87199	8.10838
ASHGV40005019	2.4377	2.55673	4.13534	3.35302	3.116	3.72906
ASHGV40043602	2.82624	3.94861	3.87795	3.14317	2.95698	2.80011
ASHGV40021714	3.95995	4.89027	5.28947	5.39734	4.77329	5.68051
ASHGV40022680	6.68028	6.98857	7.54202	7.21883	7.26929	7.26854
ASHGV40035033	7.29813	7.97201	7.91273	7.26713	7.26889	7.29232
ASHGV40007660	5.36217	5.92964	5.67992	5.5505	5.52005	5.1396
ASHGV40017043	2.4377	2.55673	2.58873	2.58327	2.3308	2.32196
ERCC-00053_71	5.98167	5.97431	5.92421	5.83227	5.70278	5.8042
ASHGV40027996	4.29167	3.88324	3.87582	3.91959	3.75845	3.90383
ASHGV40036684	4.50284	3.61814	4.60672	4.70477	4.108	4.43421
ASHGV40029203	6.4449	6.77858	6.62242	6.89673	6.59742	6.87538
ASHGV40060400	6.84252	6.94118	6.54009	6.7005	6.94675	7.15542
ASHGV40003000	7.93399	7.75983	7.73475	7.59259	7.61839	7.63115
ASHGV40006479	5.93598	6.11571	5.97358	5.91598	5.66259	5.90342
ASHGV40026837	2.4377	2.55673	2.58873	3.52456	2.43957	2.89736
ASHGV40028973	7.68774	8.02036	7.84125	7.4219	7.46262	7.58393
ASHGV40050078	11.6402	11.5007	10.6244	11.1726	11.0148	10.8398
ASHGV40050924	2.4377	3.92579	3.82488	3.00975	3.4536	3.05181
ASHGV40002808	3.77142	3.47808	4.93137	3.7074	4.12872	3.79461
ASHGV40026105	5.99282	5.5515	5.95885	6.17682	6.15539	6.25155
ASHGV40041052	5.94078	5.67471	5.61532	6.11264	5.81052	5.85344
ASHGV40009673	2.4377	2.55673	2.58873	2.32962	2.3308	2.32196
ASHGV40026574	8.18324	7.94072	7.73936	8.23309	8.12156	8.38223
ASHGV40043955	6.73045	6.58252	6.3484	6.18254	6.09314	6.12342
ASHGV40014546	4.04879	4.17842	3.24162	4.29497	4.00333	4.21877
ASHGV40002115	2.85789	2.55673	2.58873	2.84437	2.58294	2.51799
ASHGV40035269	5.91146	6.17092	7.95153	5.91449	6.11584	6.19303
ASHGV40045407	7.74211	8.21013	8.41511	7.89293	7.78651	7.54237
ASHGV40015541	6.8314	6.84042	9.0959	7.20284	7.68596	7.82569
ASHGV40058627	2.4377	2.55673	2.58873	2.32962	2.3308	2.32196
ASHGV40053297	6.01135	6.26815	6.04243	5.91689	6.02281	5.81426
ASHGV40030037	6.01782	5.66402	6.05175	6.29204	6.45138	6.50797
ASHGV40049757	7.25336	7.13243	6.72199	6.71856	6.6799	6.79594
ASHGV40006966	2.4377	2.55673	2.58873	2.32962	2.3308	2.32196
ASHGV40003648	4.84553	4.92625	5.01327	5.7696	5.49901	5.75424
ASHGV40057744	6.29564	6.58745	5.74682	6.32777	6.46301	6.57892
ASHGV40020176	8.74084	8.94436	8.50876	8.42345	8.47626	8.2518
ASHGV40003690	7.64198	7.71338	7.84875	7.77967	7.75799	7.80996
ASHGV40057746	13.3328	12.3128	12.6931	13.8555	14.1022	14.4647
ASHGV40008058	6.45009	7.144	6.90066	6.59936	6.55161	6.6843
ASHGV40037392	7.95675	7.98308	7.49856	7.80132	7.75305	8.04334
ERCC-00062_278	10.9058	10.9846	9.9501	10.4024	10.2876	10.2927
ASHGV40002165	2.4377	2.55673	2.58873	2.32962	2.81096	2.50071
ASHGV40044296	7.63272	8.3372	8.19006	7.35616	7.30399	7.17525
ASHGV40017205	7.66324	7.15883	7.08274	7.67191	7.65979	7.78609
ETG10_13482	3.02173	3.39337	3.21994	2.43782	2.5355	2.55355
ASHGV40021149	5.5991	6.24698	6.02558	5.52725	5.96168	6.1572
ASHGV40022631	4.14918	3.92636	4.60955	4.49413	4.61448	4.84811
ASHGV40046708	4.48168	4.6185	4.3915	4.40735	4.32137	4.57502
ASHGV40047663	5.30541	5.01601	4.5758	5.00933	4.99186	5.27308
ASHGV40044140	10.3911	10.5434	10.116	10.2863	10.157	10.4315
ASHGV40001075	8.04088	8.67822	8.52842	8.00053	8.00333	7.80008
ASHGV40049487	6.83639	6.95636	7.32983	6.97957	7.02322	6.92585
ASHGV40040672	2.4377	2.55673	2.58873	2.32962	2.3308	2.32196
ASHGV40050832	6.60568	6.20383	6.20139	6.18569	6.32551	6.60299
ASHGV40023261	4.44235	4.30253	4.28553	4.50581	4.27996	4.75016
ASHGV40035591	6.67472	6.11264	6.53755	6.39962	6.11973	5.93964
ASHGV40007706	9.38382	9.1622	8.61344	9.00658	8.9274	9.09032
ASHGV40058923	7.71912	7.44324	7.281	7.6305	7.52755	7.68136
ASHGV40007460	5.09729	4.88773	4.89309	5.1407	5.0317	5.24811
ASHGV40042459	5.06082	4.39471	4.02645	4.30302	4.15785	4.55508
ASHGV40001413	12.8919	12.0305	11.2011	11.797	11.8425	11.5874
ASHGV40036481	6.35478	6.01042	6.34093	6.47849	6.39665	6.49823
ASHGV40001555	4.47212	4.48038	4.08422	4.25651	4.13977	4.30871
ASHGV40043859	6.41819	6.1915	6.25455	6.68672	6.35347	6.80431
ASHGV40031166	11.5161	10.7686	11.0306	11.5059	11.5269	11.5969
ASHGV40018484	6.80834	7.61669	7.384	6.66718	6.79007	6.55572
ASHGV40046319	13.9564	12.3523	13.2894	14.0807	14.1378	14.5697
ASHGV40006199	5.79539	5.17124	5.72602	5.72912	5.37032	5.75602
ASHGV40030947	7.18242	6.73918	7.07412	7.05297	7.02158	7.19614
ASHGV40001155	3.69505	3.15301	4.02498	4.85023	4.20524	4.81526
ASHGV40048768	6.90097	6.64692	6.58852	6.69209	6.66024	6.78464
ASHGV40033679	4.57438	4.48894	4.82985	4.92625	4.11046	4.27442
ASHGV40025551	2.4377	2.55673	2.58873	2.32962	2.3308	2.32196
ASHGV40055739	6.79433	6.77307	8.00824	8.39054	8.47881	8.13849
ASHGV40048998	4.90214	5.54748	5.9849	3.62326	4.26642	3.98519
ASHGV40039452	3.96442	4.02498	3.26722	4.34636	4.23054	4.13044
ASHGV40006844	10.3215	10.2374	10.1675	10.6226	10.5036	10.613
ASHGV40017171	5.9459	6.69757	6.68028	6.21688	6.16491	5.95502
ASHGV40027626	8.00124	8.09189	8.0175	8.07341	8.0659	8.34283
ASHGV40011448	10.1092	10.1113	10.0746	10.1872	10.0709	10.3479
ASHGV40011786	8.9229	8.82434	9.44454	9.16013	9.0475	9.13241
ASHGV40028353	5.60976	5.89471	6.34294	6.96031	6.32597	5.73476
ASHGV40055465	7.80339	7.44116	7.41456	7.5759	7.53254	7.67152
ASHGV40041757	10.2582	9.94329	9.6352	9.97006	9.86882	10.2909
ASHGV40059686	4.22988	5.0171	4.76449	4.20428	4.73983	3.88642
ASHGV40009669	4.67817	4.4484	3.76348	4.45674	4.83555	4.78201
ASHGV40006307	3.60153	2.55673	4.07753	4.46595	3.00436	3.15149
ASHGV40057177	7.2525	7.45954	7.34991	7.4671	7.29472	7.62716
ASHGV40008214	8.03369	7.82504	7.75305	7.83204	7.86836	8.35427
ASHGV40029663	2.4377	3.73245	2.58873	2.32962	2.3308	2.32196
ASHGV40038597	6.49464	7.01931	7.41392	6.46973	6.68304	6.4962
ASHGV40052194	7.17877	5.78235	6.5011	6.49893	7.54796	6.98314
ASHGV40021260	9.81048	10.0583	9.9606	9.61551	9.62911	9.71047
ASHGV40000579	5.63512	5.77508	5.83201	5.7511	5.67698	6.0205
ASHGV40004091	4.79023	4.86888	4.67056	4.51239	3.87866	4.02222
ASHGV40039323	10.53	10.6939	10.0397	10.607	10.2461	9.85358
ASHGV40044237	6.23983	6.64228	6.36582	6.10906	6.55272	6.47002
ASHGV40034788	7.6806	7.41896	8.02612	8.55488	8.64234	8.97594
ASHGV40058117	5.41986	5.21102	5.65022	5.39005	5.37237	5.48704
ASHGV40023631	5.80618	6.51747	6.37239	5.59717	5.67557	5.76936
ASHGV40011239	9.71838	9.90191	9.56275	9.7732	9.60961	9.63158
ASHGV40030688	9.07543	9.1032	8.73941	8.96063	8.78074	8.81684
ASHGV40043517	7.02997	7.1342	7.18577	7.11002	6.86506	6.90208
ASHGV40041630	3.82233	3.64947	2.58873	3.90881	3.80878	3.61492
ASHGV40019069	3.87688	3.963	4.19551	4.14059	4.15635	4.28553
ASHGV40018440	6.35005	6.51985	6.48186	6.24758	6.50769	6.24872
ASHGV40031857	9.5341	10.2769	10.1898	9.50125	9.51246	9.55595
ERCC-00012_90	7.21356	7.24996	7.45503	7.3109	7.25265	7.34152
ASHGV40006308	7.6363	7.43337	7.63564	7.79499	7.87669	7.89789
ASHGV40046547	8.62529	8.27389	8.37536	8.72646	8.66784	8.74997
ASHGV40022081	4.66483	4.32978	4.1256	3.68831	3.71267	3.6841
ASHGV40046942	9.4797	9.27595	9.03926	9.14869	9.38577	9.50046
ASHGV40034459	2.80011	2.55673	3.89665	3.53001	3.80975	3.96468
ASHGV40031224	8.50761	9.01168	9.28314	8.67076	8.52626	8.75328
ASHGV40032790	9.51613	9.71838	9.22056	9.07136	9.03014	8.75308
ASHGV40058325	10.5191	10.9811	10.1062	10.0154	9.96028	9.53134
ASHGV40006964	5.1815	4.74094	4.30541	4.43406	4.49566	4.64079
ASHGV40023771	9.49746	8.51632	8.63414	9.50387	9.72927	9.66998
ASHGV40012177	8.47328	7.53363	8.64021	9.23395	9.30541	9.26754
ASHGV40057004	11.6457	11.4597	11.1829	11.6178	11.4352	11.2592
ASHGV40014198	2.4377	2.55673	2.58873	2.56054	3.00709	2.609
ASHGV40004461	7.6201	7.44479	7.72315	7.75644	7.67892	7.82301
ASHGV40017304	3.30505	3.69202	3.84495	2.90164	3.03984	3.31414
ASHGV40014950	8.26792	7.45376	7.40101	8.01918	8.43809	8.15315
ASHGV40001341	5.91853	5.5981	5.57559	5.7916	5.6889	5.50683
ASHGV40046720	5.07808	4.82942	4.49464	3.9186	4.55519	4.11046
ASHGV40023911	6.12391	6.35762	6.27616	6.10881	5.97585	5.89692
ASHGV40035717	8.97387	8.3447	9.32282	9.73961	9.93576	9.74728
ASHGV40010918	7.23737	7.27007	7.2708	7.64592	7.72297	7.79665
ASHGV40050191	7.10203	7.00996	6.77718	6.87895	7.10156	6.81388
ASHGV40028460	8.17411	8.43272	8.06218	8.04443	8.02332	7.97903
ASHGV40032849	5.61813	5.92638	5.52623	5.96466	6.04225	6.02899
ASHGV40055765	8.18637	7.74683	7.85704	8.39944	8.38541	8.41298
ASHGV40004889	6.42317	6.34731	6.53503	6.448	6.7166	6.90513
ASHGV40060875	2.84714	2.55673	2.58873	2.32962	2.6595	2.99813
ASHGV40016905	6.56423	6.79901	6.74304	6.52843	6.83058	6.62712
ASHGV40037782	5.90478	5.88912	5.65149	5.85492	5.84432	6.00717
ASHGV40039195	11.669	11.4507	10.3218	10.9732	10.9329	10.9632
ASHGV40048477	2.93384	2.55673	2.58873	2.88196	2.74751	2.87895
ASHGV40005913	5.97577	6.05356	6.04673	6.04745	6.14995	6.25263
ASHGV40018406	9.86078	9.98647	9.88264	10.0245	10.0836	9.87636
ASHGV40056524	5.3761	5.7714	5.31673	5.35342	5.73722	5.7745
ASHGV40013790	3.30223	3.70334	3.72938	3.7691	3.90295	4.02764
ASHGV40005940	9.59803	9.94636	9.36359	9.19046	9.35534	8.94746
ASHGV40059928	6.88428	7.00273	7.05874	7.15155	7.07084	7.15979
ASHGV40034977	3.82333	3.65619	3.99512	4.03822	3.91899	4.21279
ASHGV40012784	8.36701	8.47654	8.61513	8.51528	8.62871	8.68375
ASHGV40043136	9.71742	8.78869	10.0361	10.4388	9.48156	9.89341
ASHGV40045161	6.0483	5.67573	5.03316	5.66501	5.65037	5.67698
ASHGV40012773	5.01689	4.85304	5.02729	5.70941	5.44817	5.65324
ASHGV40029678	3.80348	2.55673	3.58564	4.17486	3.66706	3.63199
ASHGV40040461	5.32754	6.92912	6.89698	5.56332	5.43693	4.83491
ASHGV40050544	7.4234	7.34267	7.44093	7.8542	7.40998	7.74192
ASHGV40044036	2.4377	2.55673	2.58873	2.32962	2.3308	2.32196
ASHGV40048155	2.4377	3.89292	3.48743	2.56007	3.15759	2.32196
ASHGV40050618	6.75312	6.96202	7.10055	6.8373	6.75448	7.04871
ASHGV40036031	5.9162	5.81154	5.72257	5.96773	5.93842	5.87889
ASHGV40020303	8.77488	8.73644	8.56163	8.61152	8.62377	8.83371
ASHGV40031536	2.4377	2.55673	2.58873	2.91035	2.74266	2.61755
ASHGV40016986	13.9071	13.7682	13.6428	13.6004	13.8121	13.8203
ASHGV40047025	9.07772	9.67896	9.5484	9.2163	9.26667	9.2976
ASHGV40058216	5.36921	5.51264	4.84811	5.10367	5.32542	5.41068
ASHGV40028548	7.50987	7.52246	7.62664	7.68078	7.53379	7.73749
ERCC-00077_121	5.32594	5.39721	5.83625	5.45937	5.54028	5.4569
ASHGV40050728	7.47038	7.60041	7.50748	7.59805	7.80121	7.79238
ASHGV40001446	6.06271	5.60669	5.42064	5.3224	5.36134	5.50943
ASHGV40028044	3.67164	4.72909	4.99769	4.35086	5.27246	4.49906
ASHGV40024161	7.17711	7.24332	7.45172	7.2574	7.31776	7.41648
ASHGV40055622	6.47246	6.34286	6.38331	6.48001	6.35149	6.55913
ASHGV40016424	5.44296	4.9981	5.98547	5.51414	5.27641	5.57502
ASHGV40028723	6.317	6.27195	5.78427	6.3068	6.41894	6.32597
ASHGV40010047	7.73026	8.14227	7.8263	7.60652	7.60443	7.38986
ASHGV40032251	2.4377	3.96501	2.58873	3.56103	3.48208	3.00975
ASHGV40057036	9.81739	10.4876	10.4621	9.86087	9.80679	9.66577
ASHGV40032399	4.63162	4.54844	3.99018	4.35043	4.28459	4.64062
ASHGV40020116	4.522	2.55673	2.58873	3.64812	3.1845	3.24784
ASHGV40034763	7.626	7.48944	7.48415	7.89026	7.73133	7.71771
ASHGV40035484	6.96031	6.86322	6.55371	6.74655	6.58115	6.77386
Negative004	5.402	5.32425	5.37488	5.54748	5.63512	5.61424
ASHGV40013447	5.32883	5.06396	5.33764	5.56728	5.25224	5.15285
ASHGV40022294	10.0656	10.1775	10.1914	10.1648	9.99622	10.2299
ASHGV40058116	6.39962	6.30096	6.25606	6.45211	6.44393	6.58189
ASHGV40026550	5.9487	6.03953	6.06943	6.17502	6.11571	6.4238
ASHGV40037478	7.81064	7.94706	7.9284	9.50168	9.40401	10.0877
ASHGV40007850	6.7373	6.60996	6.28476	6.47535	6.40862	6.51919
ASHGV40024467	10.0783	10.1834	10.097	10.0755	10.1506	10.1412
ASHGV40013376	2.4377	2.55673	2.58873	2.32962	2.3308	2.32196
ASHGV40055711	5.44935	4.45976	4.63621	4.71912	4.52351	4.87466
ASHGV40009751	8.59675	8.85193	8.87227	8.66767	8.52988	8.58298
ASHGV40004000	13.1473	13.2367	12.4854	12.7174	12.5252	12.2027
ASHGV40017510	10.2319	9.97813	9.85823	10.7123	10.5794	10.8505
ASHGV40008663	5.07543	5.34319	4.62117	4.07567	4.68514	4.62703
ASHGV40041096	3.88602	2.55673	3.92046	3.45881	3.19246	3.07627
ASHGV40036885	8.05133	8.83708	8.92057	8.65269	8.2555	8.24149
ASHGV40038358	7.51612	8.91528	8.08995	6.7174	6.67856	6.77432
ASHGV40046531	4.51914	4.74865	5.42411	5.08354	5.08295	5.0176
ASHGV40020887	9.127	8.63887	8.68514	9.09391	8.97093	9.1995
ASHGV40032928	11.2858	10.0152	10.3519	11.0428	11.5302	11.3592
ASHGV40044103	10.4495	11.2041	11.9997	10.764	10.8796	11.0067
ASHGV40004214	2.4377	3.76436	2.58873	2.32962	2.3308	2.32196
ASHGV40053327	6.39	5.9849	5.91204	6.22509	6.23821	6.4626
ASHGV40052592	7.34631	7.21071	7.32335	7.17542	7.26061	7.22436
ASHGV40049336	5.74727	5.69459	5.123	5.29475	5.25619	5.33586
ASHGV40010436	6.14847	6.76107	6.47654	6.10662	6.2511	6.12713
ASHGV40007506	6.79681	6.47979	6.38968	6.62076	6.51817	6.88878
ASHGV40053646	7.40755	6.83469	6.8219	7.59744	7.82757	7.74184
ASHGV40014077	4.19192	4.33945	4.20428	4.32275	4.22746	4.04617
ASHGV40025050	9.03738	8.77957	9.16307	9.70697	11.4269	9.66931
ASHGV40053313	7.7866	7.90031	7.57151	7.69903	7.72486	7.68619
ASHGV40019343	4.12463	4.63821	4.05426	4.26177	3.80129	4.20174
ASHGV40002206	7.64672	9.1836	9.35944	8.22523	7.96708	7.79947
ASHGV40048507	5.68335	5.00479	5.18414	5.27799	5.46804	5.50265
ASHGV40059522	7.12806	6.89401	7.21439	7.20086	8.08	7.26477
ASHGV40039516	5.54323	5.69949	5.34767	5.48691	5.4045	5.52623
ASHGV40004390	5.86327	6.73303	6.92008	5.69639	5.57636	4.9635
ASHGV40048890	6.92489	6.64808	6.63788	7.01001	6.84286	6.9607
ASHGV40006197	7.75702	7.5064	7.51867	7.80254	7.84205	7.84732
ASHGV40014496	14.2429	14.1854	14.3183	13.841	13.8908	13.9092
ASHGV40059609	6.41676	6.34366	6.34331	6.543	6.3006	6.52279
ASHGV40043830	8.05142	7.88745	7.80075	8.02069	7.78723	8.06136
ASHGV40048385	7.35635	6.95689	7.07376	7.84693	7.91302	8.08033
ASHGV40046267	6.52892	6.49573	6.30104	6.75898	6.54677	6.40166
ASHGV40032241	4.05216	2.55673	3.61514	4.146	4.67705	4.65036
ASHGV40010161	4.82307	4.41573	4.63554	4.59564	4.53588	4.51108
ASHGV40029033	9.10376	9.34211	9.18267	9.21946	9.1719	9.19731
ASHGV40045899	8.39054	8.60924	8.65536	8.38958	8.38992	8.50959
ASHGV40005346	2.4377	2.55673	3.31655	2.68534	3.0859	2.39917
ASHGV40059512	2.4377	2.55673	3.64913	2.32962	2.58233	2.6139
ASHGV40026882	5.74224	6.17833	5.62943	5.72891	5.68923	5.45659
ASHGV40040783	6.72286	5.98559	6.37225	6.89266	6.63345	6.8111
ASHGV40060807	8.13897	8.55504	7.33842	7.57346	7.3754	6.98502
ASHGV40056096	4.0965	3.75438	4.00406	4.04278	3.87688	3.77863
ASHGV40032597	6.01602	6.31569	6.16937	6.30585	6.26815	6.08756
ASHGV40031573	6.66733	7.41132	6.87902	6.38223	6.32011	6.13623
ASHGV40029036	8.99392	8.01374	8.38634	8.9755	9.10142	9.05596
ASHGV40029426	6.51368	6.40068	5.81569	6.22896	6.12171	6.28325
ASHGV40019672	4.8138	4.93841	4.55925	5.21631	4.72945	4.93596
ASHGV40037619	6.80257	6.95343	7.26758	7.13755	7.0479	7.05749
ASHGV40051173	4.343	4.16303	4.27954	4.70395	4.78483	4.8848
ASHGV40007679	7.64165	7.69762	7.54329	7.71287	7.74922	7.84984
ASHGV40027791	5.66237	5.81073	5.6764	5.60822	5.59109	5.88664
ASHGV40005751	6.02244	6.83877	6.48593	6.07475	5.98241	5.88616
ASHGV40035059	2.4377	2.55673	2.58873	2.32962	2.3308	2.32196
ASHGV40008408	6.72088	6.24066	5.95821	6.26489	6.23564	6.50352
ASHGV40017864	10.6112	10.4988	10.0858	10.5542	10.5442	10.6185
ASHGV40051896	7.03622	7.04115	6.94009	7.0463	6.91746	7.51567
ASHGV40025319	11.5363	14.0634	13.4894	11.9155	11.4777	11.7915
ASHGV40052980	5.77181	6.34294	5.35576	5.42531	5.22668	5.19471
ASHGV40019468	3.42057	2.55673	4.25894	2.8248	2.43941	2.41742
ASHGV40026241	8.0556	8.45932	8.74583	8.14024	8.32157	8.22063
ASHGV40030043	7.56503	7.48658	7.37016	7.74852	7.69527	7.69721
ASHGV40033814	7.94972	7.85996	7.77035	7.71791	7.79646	7.90613
ASHGV40046446	7.86563	7.72043	7.71252	8.21569	8.0559	8.16712
ASHGV40038570	6.13187	6.54746	6.55924	6.0264	6.20452	5.89292
ASHGV40018455	11.2777	11.5629	11.1972	11.2261	10.9726	11.3456
ASHGV40031575	7.70742	7.66969	7.60971	7.72375	7.79452	7.60929
ASHGV40058089	6.6493	6.91428	6.86194	6.73596	6.80687	6.89876
ASHGV40045525	7.93521	7.00714	7.59554	7.95045	8.02028	7.74287
ASHGV40013879	9.73028	10.56	10.4407	9.66323	9.80389	9.50269
ASHGV40060327	8.0025	7.66753	7.47038	7.86986	7.82285	7.97871
CUST_17_PI418767722	13.6033	12.1507	13.0142	13.6258	13.8555	13.9331
ASHGV40000805	2.4377	2.55673	3.27221	2.66092	2.3308	2.32196
ASHGV40014813	5.09953	5.48474	6.11988	5.29817	5.12138	5.0317
ASHGV40010779	6.51329	6.21847	6.19215	6.42144	6.30218	6.34636
ASHGV40034994	10.9723	12.841	12.8935	10.8906	10.7697	10.4283
ASHGV40027595	7.67798	7.78895	7.86303	7.91912	8.04382	8.10607
ASHGV40021137	5.30582	5.20528	4.89505	5.01565	5.44173	5.12837
ASHGV40003094	4.75685	4.88907	4.89918	4.67638	4.28983	4.47487
ASHGV40049066	9.27372	9.33144	9.18472	9.87897	9.46208	10.2616
ASHGV40042081	9.19866	9.42633	8.67258	8.67169	8.6305	8.39054
ASHGV40002738	4.93912	5.60934	5.03117	4.69508	4.50581	4.55753
ASHGV40001724	11.1642	11.2756	10.451	10.6782	10.5274	10.2292
ASHGV40027358	6.86516	6.89063	6.26132	6.38416	6.34278	6.35994
ASHGV40057655	4.5842	4.82923	4.23909	4.69278	4.60063	4.8102
ASHGV40010130	3.6375	4.22375	3.65039	3.86246	3.74497	3.88121
ASHGV40032281	5.18588	5.43568	5.59523	4.78469	4.75263	4.73681
ASHGV40058696	4.89606	5.29261	5.63886	4.81803	4.84951	4.85172
ASHGV40020334	8.61753	8.3832	8.57293	8.6509	8.60224	8.79448
ASHGV40019897	5.37076	5.68748	5.41716	5.74086	5.5521	5.8118
ASHGV40003331	2.4377	2.55673	2.58873	2.32962	2.3308	2.36314
Negative002	5.50236	5.80448	4.91596	4.65915	4.82601	4.44822
ASHGV40033634	9.76046	8.3116	9.41799	10.7732	10.265	11.0032
ASHGV40053068	9.21985	8.04305	8.55718	8.2175	9.1416	9.21711
ASHGV40014736	4.3045	3.83508	3.22865	3.73887	3.5898	4.03822
ASHGV40008297	7.02341	7.2042	7.27092	7.07027	7.2537	7.18211
ASHGV40029944	8.37381	9.51041	9.6578	8.32379	8.40519	7.58587
ASHGV40059560	8.42194	8.58298	8.70213	8.52445	8.44706	8.51183
ASHGV40015773	4.05079	4.1387	4.31413	4.1115	3.90005	4.16029
ASHGV40030134	8.43189	7.48397	7.88337	8.67114	9.10606	8.99374
ASHGV40042271	8.95151	9.70909	9.71838	8.86692	8.89745	8.78295
ASHGV40004792	4.45316	4.45744	4.5282	4.25203	3.73064	4.04748
ASHGV40023748	4.39763	5.30796	5.345	4.91537	4.71559	4.63458
ASHGV40033885	6.55649	6.72591	6.6674	6.49799	6.6337	6.5911
ASHGV40008942	5.75795	6.42004	6.47429	5.99795	5.92598	5.65211
ASHGV40045147	8.5893	8.84581	7.51604	8.08432	8.36572	7.84089
ASHGV40059164	3.06993	3.64343	2.58873	3.33876	3.76122	3.84003
ASHGV40039478	6.23418	6.59641	6.41611	6.24691	6.15652	6.18702
ASHGV40033506	5.04899	5.82103	5.48876	5.17042	5.15742	5.18876
ASHGV40055147	7.21213	6.9786	6.96945	7.10604	7.02602	7.08663
ASHGV40019057	2.4377	2.55673	2.58873	2.5977	2.3308	2.32196
ASHGV40057226	3.90146	3.87724	3.99756	4.20217	4.34356	4.43765
ERCC-00075_180	6.17286	6.37519	6.25528	6.14753	5.99551	5.97781
ASHGV40044133	11.462	11.1008	11.2095	11.7042	11.1095	11.8815
ASHGV40005970	6.77084	6.39665	6.14213	6.43819	6.50141	6.11895
ASHGV40031150	7.15028	6.75736	6.77986	7.04778	6.99594	7.07015
ASHGV40049605	5.66719	5.43445	5.34936	5.77721	5.9904	5.9513
ASHGV40011837	4.18877	4.96807	3.9332	4.30096	4.72701	4.54114
ASHGV40003271	7.1514	6.86403	6.85218	7.22598	7.24332	7.38917
ASHGV40016872	8.8139	7.84472	8.44891	9.73798	9.34862	9.63642
ASHGV40026986	2.4377	2.55673	2.58873	3.11823	2.43583	2.5119
ASHGV40033459	6.77814	6.1798	6.68739	8.05301	8.06324	8.17263
ASHGV40050404	5.86556	5.26691	4.4646	5.17022	4.99138	5.20023
ASHGV40048398	6.47654	6.58379	5.73571	6.54594	6.23181	6.72507
ASHGV40055440	3.67455	5.4809	4.46536	3.5524	3.65266	3.31753
ASHGV40035137	4.79417	4.02146	3.65238	3.98545	3.42028	3.96562
ASHGV40008543	5.792	5.88361	5.66228	5.87054	5.92268	6.08025
ASHGV40037945	8.34577	8.13249	7.959	8.30169	8.11122	8.42802
ASHGV40039213	2.4377	2.55673	2.58873	2.81549	2.47854	2.32196
ASHGV40040508	3.02367	2.55673	3.67759	2.56163	2.72106	2.86706
ASHGV40033388	8.87706	8.4897	8.38173	8.5356	8.48078	8.72589
ASHGV40050492	3.46006	4.9098	4.00011	4.16153	3.52646	3.414
ASHGV40025244	7.89513	8.00899	7.75216	7.87311	7.6823	7.9248
ASHGV40036681	3.85007	4.11661	4.10169	3.79822	3.68532	3.99356
ASHGV40005333	5.57659	6.78215	7.57477	6.73211	7.06486	7.02219
ASHGV40055816	3.86716	4.51044	4.63458	4.24056	4.95796	4.03311
ASHGV40013426	2.94225	3.62763	4.65717	2.64445	2.49913	2.44083
ASHGV40016451	9.38472	9.37604	9.52834	9.49746	9.33369	9.51931
ASHGV40013310	8.22246	7.71055	8.02306	7.9683	7.94693	8.24702
ASHGV40017276	6.69388	6.27229	6.20264	6.63455	6.72386	6.77257
ASHGV40033482	6.03696	6.18685	6.71281	6.21644	6.43082	6.32046
ASHGV40055339	7.3288	7.22457	7.01807	7.06743	7.26665	7.40081
ASHGV40012630	6.22347	6.21207	6.25249	6.53361	6.43566	6.67865
ASHGV40039531	12.5266	12.2048	12.3314	13.0504	12.0274	13.005
ASHGV40047949	5.9765	6.0767	5.97452	6.22263	6.03796	6.34953
ASHGV40047838	9.62818	10.0108	9.23319	8.77881	9.13963	8.56858
ASHGV40020624	8.31234	8.34544	7.85643	8.18003	8.07865	8.02629
ASHGV40010387	6.21522	5.71034	5.53594	5.90249	5.92954	6.06348
ASHGV40045835	6.20127	5.41859	6.21468	5.73956	5.76081	5.87193
ASHGV40001472	6.5299	7.33289	7.6607	6.9114	6.58545	6.1107
ASHGV40005912	7.65329	7.44139	7.1242	7.42455	7.51263	7.65364
ASHGV40019616	5.7544	4.92766	5.35687	5.71783	5.76429	5.91159
ASHGV40008674	11.1899	9.84423	10.4265	11.5298	11.5541	11.8997
ASHGV40047529	7.45193	6.80269	7.24227	8.21529	8.30967	8.27401
ASHGV40013429	8.3909	8.1171	8.02891	8.36367	8.29542	8.5236
ASHGV40001027	9.28284	9.7801	9.01279	9.24159	8.92584	9.19545
ASHGV40059739	4.48083	4.29992	4.91379	4.52087	4.86495	5.10689
ASHGV40054620	6.20777	6.73935	6.38673	6.26883	6.38027	6.37847
ASHGV40010672	5.32849	4.18441	4.41364	4.88028	4.82878	4.9487
ASHGV40005348	8.14353	8.0163	7.96164	8.25197	8.1892	8.24993
ASHGV40030909	10.3839	9.57762	9.80531	10.451	10.5411	10.4951
ASHGV40052796	4.82832	5.94188	4.2011	3.8897	4.39506	3.43677
ASHGV40002820	6.71066	6.49889	6.50383	6.59838	6.63539	6.71577
ASHGV40053079	7.8695	7.49252	7.16041	7.45709	7.44044	7.71349
ASHGV40050520	9.91621	9.649	9.55185	10.0403	10.1137	10.2263
ASHGV40003990	6.60589	7.20904	6.97658	6.2186	6.1572	6.46656
ASHGV40028877	5.91719	5.65523	5.6801	6.13308	6.04624	6.2381
ASHGV40030524	2.95356	2.55673	3.35302	2.53506	2.98793	2.32196
ASHGV40056889	9.52802	9.56872	8.60281	9.0669	9.04666	9.18762
ASHGV40021680	3.89883	4.69178	3.72027	3.82621	3.84029	3.85643
ASHGV40035749	10.6778	10.054	10.2752	10.8398	10.9671	11.0417
ASHGV40037821	9.47772	8.85934	9.3183	9.45139	9.61974	9.55703
ASHGV40022784	7.47343	8.40581	8.17439	7.49879	7.41685	7.38835
ASHGV40047773	6.48639	6.23504	6.01959	6.29125	6.44936	6.66718
ASHGV40021983	7.00989	6.71962	6.06247	6.73167	6.6318	6.67448
ASHGV40059443	7.02762	7.55908	7.51807	7.06454	6.97703	6.97133
ASHGV40043217	5.45436	5.22841	5.48003	5.94624	5.49858	5.6592
ASHGV40033514	11.9554	10.341	11.1867	11.9265	12.1958	12.5408
ASHGV40045266	9.3536	8.09273	8.9172	9.86078	10.2371	10.164
ASHGV40008296	8.81044	8.46374	8.21378	8.42704	8.4512	8.61801
(+)E1A_r60_a107	4.37911	4.16172	4.43131	4.50665	4.68093	4.8745
ASHGV40026806	8.27005	8.02953	7.85567	8.18014	8.18484	8.21474
ASHGV40027819	3.0955	2.55673	4.56624	2.58837	2.3308	2.32196
ASHGV40003978	2.90804	2.55673	2.58873	2.65849	2.73521	2.32196
ASHGV40004982	8.17531	8.41862	8.14787	7.77381	8.09474	8.0195
ASHGV40031863	7.75342	6.95644	7.02105	7.95221	7.48482	8.08743
ASHGV40030791	8.40651	9.42023	9.47397	8.48946	8.34675	8.13006
ASHGV40052550	6.93618	6.88867	7.21114	6.81266	6.90922	7.03899
ASHGV40018205	4.81641	5.37406	5.80624	5.39335	4.87599	5.10233
ASHGV40022573	4.96219	4.43897	3.76331	4.45039	4.51602	4.69522
ASHGV40016940	5.43161	6.27841	5.36272	5.58666	5.01125	5.54764
ASHGV40057489	7.82326	7.52861	7.30426	7.7376	7.47072	7.73464
ASHGV40026076	7.27514	7.47433	7.47847	7.40993	7.5248	7.45464
Negative006	4.60672	4.53752	5.2276	4.76026	4.66454	4.76054
ASHGV40030155	5.20898	5.29792	5.6545	5.5652	5.57622	5.42307
ASHGV40003785	8.16986	7.81506	8.04782	8.20059	8.36106	8.48691
ASHGV40037140	11.2356	9.97791	10.3896	11.111	11.1802	11.1526
ASHGV40044771	6.24109	6.23349	6.46147	6.35019	6.37941	6.51209
ETG08_142674	2.8717	3.14129	2.58873	2.60339	2.68534	2.70434
ASHGV40015597	7.65715	7.64265	7.16147	7.49575	7.45095	7.44521
ASHGV40011846	5.72602	5.80437	5.3482	5.53999	5.8047	5.33764
ASHGV40052008	8.33502	8.15417	7.97694	8.2692	8.5125	8.53246
ASHGV40027577	2.4377	3.11879	2.58873	2.32962	2.3308	2.32196
ASHGV40037391	5.95041	6.18299	5.23957	6.28935	6.00735	5.65998
ASHGV40010404	4.98541	5.7649	4.96219	5.26072	5.21093	5.10801
ASHGV40060334	4.35989	4.57421	3.47448	3.82393	3.66657	4.35971
ASHGV40031800	6.92948	7.0766	7.85612	6.90474	6.85187	6.92314
ASHGV40050435	2.4377	2.55673	2.58873	2.32962	2.3308	2.32196
ASHGV40023914	9.61892	9.51485	9.62737	9.52856	9.57209	9.43643
ASHGV40011199	8.72467	8.59799	7.79074	8.37162	8.27159	8.48754
ASHGV40028281	6.17122	6.1951	6.83659	6.33889	6.19556	6.28633
ASHGV40034637	6.99329	6.88091	6.61856	7.0721	7.07928	7.23682
ASHGV40039406	3.52298	5.07584	3.4705	3.47678	2.6224	2.36069
ASHGV40038319	4.76141	4.92994	4.64258	4.51583	4.61798	4.6338
ASHGV40000917	2.4377	2.55673	2.58873	2.32962	2.3308	2.32196
ASHGV40048023	13.9619	14.1096	13.6618	13.7782	13.9953	14.2847
ASHGV40007786	7.28008	7.87174	7.69651	7.35891	6.89266	7.60549
ASHGV40015661	6.03704	6.57747	6.28796	6.1211	6.2793	6.34869
ASHGV40043311	10.8588	11.7175	11.7491	11.099	11.1656	10.5547
ASHGV40035187	4.51389	4.35877	4.3448	4.30463	4.38698	4.76098
ASHGV40032747	4.86871	6.07487	5.4572	5.10492	4.48303	5.05612
ASHGV40028104	4.52551	3.63174	2.58873	3.37582	3.04548	2.97815
ASHGV40055094	4.24413	4.83312	4.82923	4.41477	4.49272	4.56973
ASHGV40034325	6.54641	7.03123	6.33029	6.53696	6.97472	6.44967
ASHGV40049818	5.7846	5.79699	6.11158	5.68335	5.82408	5.5857
ASHGV40042959	4.01745	4.58797	4.12607	3.96045	3.66774	3.31655
ASHGV40013693	8.11167	8.12801	8.45813	8.5778	8.46828	8.5302
ASHGV40043633	3.33129	4.24878	2.58873	3.21731	2.90921	2.97411
ASHGV40024683	5.65619	5.6458	5.4543	5.66559	5.67678	5.59092
ASHGV40046042	4.12376	3.7131	3.69833	4.2247	4.38298	4.43875
ASHGV40024823	8.12527	8.44713	8.35862	7.98383	7.97943	8.02272
ASHGV40012224	5.87364	5.62814	5.90408	5.91588	5.98317	5.96651
ASHGV40009210	12.4985	12.0054	12.7784	13.1149	12.6117	13.0961
ASHGV40010340	6.77794	6.48664	6.3361	6.82387	6.73998	6.8801
ASHGV40044279	6.43455	5.99326	6.0205	6.31457	6.20772	6.3189
(+)E1A_r60_a135	3.16015	3.37779	3.43781	3.08813	2.96898	2.90624
ASHGV40015241	3.91553	4.59756	2.58873	2.69796	3.00877	2.48133
ASHGV40057688	13.7433	12.5766	13.2235	13.9666	14.1187	14.2429
ASHGV40019476	7.35568	7.09465	6.75491	7.08362	6.95178	7.12643
ASHGV40005594	13.2141	13.13	12.6094	12.9892	13.1871	12.7882
ASHGV40026134	8.19031	8.07545	8.23566	8.62745	8.50152	8.46441
ASHGV40017875	7.37677	7.27609	7.35349	7.09106	7.23288	7.36766
ASHGV40003297	8.41208	8.11038	8.1807	8.8281	8.88928	9.00155
ASHGV40009665	10.0766	9.89939	9.86117	10.24	10.1818	10.4526
ASHGV40009065	10.8066	10.4926	10.683	11.6858	11.6642	11.6328
ASHGV40060005	12.4038	11.9009	12.7997	12.6999	12.0004	12.5505
ASHGV40047098	3.4351	4.39816	2.58873	3.41326	2.73192	3.37779
ASHGV40059438	8.13723	8.17404	8.10021	8.51497	8.47459	8.48307
ASHGV40035425	7.09282	6.8447	6.87951	6.90693	6.97579	7.06682
ASHGV40004440	8.79514	10.6074	10.5911	8.98655	8.89276	8.60056
ASHGV40000116	5.68587	5.40469	5.2207	5.60222	5.80577	5.90699
ASHGV40059098	3.16637	2.55673	2.58873	3.06694	2.67746	2.93215
ASHGV40012415	8.033	8.23938	8.29613	7.96908	7.81373	7.91385
ASHGV40038592	7.12797	7.23215	7.32538	7.15825	7.14162	7.17031
ASHGV40000099	5.70555	5.91879	6.00837	5.9052	6.00955	6.0551
ASHGV40049566	8.5223	8.69401	8.12487	8.18387	8.15028	7.97957
ASHGV40042962	6.0942	6.15608	6.08397	6.45557	6.20535	6.57028
ASHGV40051073	7.30033	7.46075	7.45299	7.77848	7.24308	7.33926
ASHGV40017534	11.0486	10.1596	10.2395	11.1433	11.0641	11.3279
ASHGV40006352	10.526	12.9164	12.7861	10.6157	10.4551	9.3802
ASHGV40037706	7.65349	7.36982	7.19562	7.45557	7.38917	7.67164
ASHGV40052513	5.80051	6.32597	6.00049	5.42393	5.27538	5.40804
ASHGV40024713	6.87059	6.74617	6.50161	6.77613	6.67531	6.83069
ASHGV40004011	9.04346	8.67762	8.42135	8.91193	8.89566	9.23602
ASHGV40034520	5.77335	5.70533	5.62488	5.47042	5.74	5.63709
ASHGV40003605	6.75787	7.11599	7.07071	7.74971	7.42328	7.23893
ASHGV40046663	4.22536	3.89523	3.98168	3.83562	3.47466	3.97563
ASHGV40045004	7.28901	7.24216	6.94702	7.44991	7.42959	7.55338
ASHGV40005619	7.91484	7.85643	7.73664	7.84776	7.98786	8.01046
ERCC-00104_60	8.43309	8.78108	8.82434	8.50271	8.39579	8.3792
ASHGV40050965	9.46384	9.31807	9.03145	9.15383	9.19598	9.35189
ASHGV40001779	8.13704	8.54747	8.48471	8.38825	8.63501	8.27969
ASHGV40034769	6.2686	6.75989	7.10963	6.37932	6.26557	6.22817
ASHGV40053302	5.95598	6.04143	6.3934	5.95607	6.01549	5.91647
ASHGV40037313	8.16227	9.64592	9.68726	8.32755	8.35012	7.43467
ASHGV40054927	10.4561	10.2911	10.1791	10.5754	10.4894	10.4926
ASHGV40048300	11.9226	10.8031	11.7382	12.2947	12.4695	12.7997
ASHGV40027261	9.95688	11.1684	11.2356	10.301	10.1524	9.79047
ASHGV40005847	6.93039	7.08745	7.41816	7.15854	7.11634	7.01452
ASHGV40041056	8.38739	8.39011	8.47493	8.93352	8.7178	8.74444
ASHGV40059929	2.4377	3.41215	2.58873	2.46016	2.76359	2.32196
ASHGV40010202	7.17265	7.08825	7.19604	7.3468	7.27342	7.32007
ASHGV40006291	6.12607	6.82148	5.88749	5.54512	5.19859	4.81549
ASHGV40003883	5.57451	5.13209	6.07341	6.25575	6.5472	6.4588
ASHGV40004899	5.13896	4.79234	5.02313	4.8648	5.0244	5.19286
ASHGV40060502	8.24279	7.83598	7.94355	8.95495	9.17141	9.1395
ASHGV40049127	5.18544	4.9739	5.24201	5.25525	5.31614	5.25365
ASHGV40008826	5.12112	4.80607	4.6113	4.8199	4.83312	4.92113
ASHGV40054657	4.44162	4.24713	3.49713	3.97974	4.1286	3.58947
ASHGV40004396	3.24965	3.12611	3.58166	3.83389	3.78563	3.5345
ASHGV40059007	6.3159	7.35707	7.18818	6.73894	6.49559	6.18762
ASHGV40043668	2.4377	2.55673	4.66643	2.32962	2.3308	2.32196
ASHGV40027769	6.69381	7.59694	7.92438	6.84684	7.01815	6.87224
ASHGV40039627	8.52075	8.89212	8.78561	8.51563	8.43878	8.54124
ASHGV40026232	8.51139	8.71686	8.60196	8.20645	8.19581	8.23478
ASHGV40047891	7.34019	6.38871	6.76515	7.65261	7.68479	7.24332
ASHGV40016868	7.12723	5.49562	6.74675	9.15691	6.6841	7.29369
ASHGV40008170	13.0504	12.8444	11.9771	12.6248	12.604	12.4705
ASHGV40001649	3.17707	2.55673	4.22835	3.07331	3.64158	3.53575
ASHGV40010497	5.91449	5.59658	5.47994	5.63292	5.31085	5.42169
ASHGV40027570	6.68139	6.28456	6.09964	6.62311	6.4646	6.66728
ASHGV40056880	4.96971	5.06585	4.41852	4.72122	4.69278	4.52519
ASHGV40043475	6.04687	5.67434	5.91346	6.01687	6.05892	6.25045
ASHGV40017052	7.23507	7.56007	7.55455	7.2532	7.27571	7.40277
ASHGV40040042	4.29803	4.59564	4.53849	4.32137	4.26791	4.24734
ASHGV40042413	8.04382	8.22115	9.35833	9.04452	8.81889	8.62765
ASHGV40013646	2.4377	2.55673	4.44235	2.32962	2.3308	2.32196
ASHGV40052566	6.13155	5.07818	5.23805	5.07452	5.33857	5.06125
ASHGV40040975	5.41253	5.36035	5.05278	5.12448	5.17577	4.96262
ASHGV40035755	7.51404	7.21046	7.26492	7.59861	7.63654	7.71965
ASHGV40020779	9.47689	9.38301	8.92643	9.41752	9.24457	9.56234
ASHGV40004795	4.27062	5.31592	4.42441	4.96587	4.64676	4.73312
ASHGV40034737	9.04052	9.05638	8.65792	8.9128	8.84437	9.06614
ASHGV40004842	6.03554	4.32019	4.54039	5.59319	5.60515	5.75929
ASHGV40032969	9.16623	9.06582	8.56896	8.7554	8.8114	8.81177
ASHGV40054785	7.64627	8.55225	8.45631	7.43702	7.3226	7.0438
ASHGV40014261	6.2933	5.62962	6.27213	5.7031	5.6529	5.67044
ASHGV40053054	6.66692	6.35445	6.68036	6.20247	6.27405	6.31367
ASHGV40011589	4.49498	5.12796	4.41172	3.93928	4.0864	4.29225
ASHGV40015313	9.54408	8.96422	9.17716	9.71742	9.85466	9.85823
ASHGV40044765	8.65411	7.78442	8.3792	9.58762	8.674	9.31857
ASHGV40000706	5.01535	5.27441	5.23265	5.19665	5.32571	5.2948
ASHGV40056922	15.8076	14.8507	15.1068	15.8791	15.8641	15.9459
ASHGV40038581	7.46162	8.22586	8.06629	7.52808	7.55556	7.12176
Human-PGK1_5	7.34252	7.201	7.30772	7.87696	7.37698	7.55112
ASHGV40050463	5.22632	3.9786	5.30306	5.90719	5.79896	5.57715
ASHGV40029904	4.94857	4.62882	4.81445	5.06143	5.09356	5.50162
ASHGV40003085	7.70753	7.35562	8.09425	8.05237	8.23699	8.20191
ASHGV40002902	3.35342	4.66059	4.77574	4.27003	4.14706	4.17436
ASHGV40014785	6.81591	6.89886	6.6956	6.54123	6.60675	6.75787
ASHGV40009295	4.91251	5.10705	5.0308	4.78915	4.93509	5.05944
ASHGV40006150	5.73912	6.26291	5.86652	5.07482	4.98109	5.16192
ASHGV40050649	6.69757	5.91515	5.76002	6.08555	6.0746	6.00708
ASHGV40033333	9.99973	9.6871	9.29641	9.82698	9.86582	10.0673
ASHGV40030576	3.73152	2.55673	2.58873	2.32962	2.3308	2.32196
ASHGV40004671	9.01951	9.14059	9.34558	9.78073	9.27829	9.61576
ASHGV40012419	6.73645	6.66589	6.74556	7.03123	7.04155	7.04495
ASHGV40000950	9.26862	9.30626	9.25626	8.70591	8.49944	8.21335
ASHGV40059672	5.10318	5.56143	4.85681	5.09279	4.72207	4.19099
ASHGV40059567	6.39819	6.36123	5.8956	6.51886	6.21943	6.46343
ASHGV40015741	7.39827	6.78266	6.99019	7.97721	7.94304	8.06184
ERCC-00171_229	6.07031	6.09292	6.16475	6.04847	6.11019	6.05844
ASHGV40023322	5.68677	5.55691	5.20099	6.32496	6.01226	6.22954
ASHGV40008922	6.96001	7.21532	6.77526	7.04257	6.7782	6.97369
ASHGV40014706	5.37012	5.78963	6.23273	5.74363	5.44555	5.30152
ASHGV40030434	5.45744	5.75327	6.02131	5.76106	5.7886	5.30349
ASHGV40005780	5.30522	5.59498	5.48886	5.34573	5.06175	5.23884
ASHGV40028822	6.44704	6.73794	6.47979	6.74045	6.59803	6.45051
ASHGV40037845	3.34476	3.95227	3.86511	3.58564	3.47837	3.71917
ASHGV40040822	5.22668	5.21948	5.61935	5.51332	5.36881	5.18604
ASHGV40056746	5.42813	5.07741	5.7697	6.49492	6.09843	6.06414
ASHGV40021774	10.6493	10.2957	11.1568	11.0704	11.3492	11.1793
ASHGV40028697	5.70559	6.10257	5.78059	5.88055	5.7568	5.75277
ASHGV40013828	12.3544	13.4256	13.5155	12.6862	12.8479	11.8974
ASHGV40024140	7.41303	7.62818	7.46037	7.44757	7.36887	7.51101
ETG05_66023	7.55769	7.737	7.3311	7.06261	7.04668	7.00838
ASHGV40019510	7.90208	7.7439	7.68686	7.82386	7.72662	7.89851
ASHGV40002567	4.62451	5.54093	5.43914	5.09729	5.16278	4.6969
ASHGV40058575	7.45299	7.40946	7.16774	7.32382	7.2603	7.48587
ASHGV40053903	10.0424	10.0154	10.0788	11.2492	10.6275	10.5906
ASHGV40044692	4.15116	2.55673	2.58873	3.45408	3.60254	3.75186
ASHGV40059318	2.4377	2.55673	2.58873	2.56823	2.6137	2.42466
ASHGV40025552	8.56783	8.98038	8.51081	8.35415	8.44774	7.95487
ASHGV40038784	3.96872	3.64113	4.3884	4.45106	4.52001	4.13898
ASHGV40012573	10.3466	9.97213	9.82003	10.5364	10.3528	10.8137
ASHGV40057476	7.17445	8.46645	8.5319	7.09444	7.31461	6.92489
ASHGV40040855	8.5357	8.62452	8.45431	8.55611	8.49324	8.62733
ASHGV40056451	4.41696	4.36994	2.58873	4.23379	4.01373	3.88023
ASHGV40002158	8.82545	8.45803	8.24753	8.70688	8.59193	8.87122
ASHGV40021758	8.08131	8.61302	8.36686	8.06362	8.02017	7.89191
ASHGV40034288	9.63613	9.74465	9.56895	9.63712	9.53189	9.71507
Negative030	4.46146	4.29512	3.44368	3.98251	3.96468	4.03503
ASHGV40007697	8.90568	8.63406	8.15174	8.64792	8.58526	8.85075
ASHGV40021650	9.32996	9.45948	8.93644	9.3007	9.30997	9.41317
ASHGV40021058	15.4576	15.0454	15.4965	14.9835	15.1257	15.4096
ASHGV40037228	3.91876	3.33429	3.50569	3.77321	3.59901	3.46563
ASHGV40048872	3.42193	3.82207	2.58873	3.36836	3.21472	4.02834
ASHGV40042641	3.60125	3.8584	3.22275	2.95734	4.03417	4.22126
ASHGV40023077	9.28663	8.56951	8.73968	10.0791	8.76973	9.88335
ASHGV40044694	7.29747	7.26243	6.92385	7.23771	7.1399	7.26387
ASHGV40056958	8.42414	8.18443	7.98686	8.14651	8.10149	8.28653
ASHGV40049934	7.82019	7.83313	7.76262	8.03808	8.00855	7.08825
ASHGV40040848	7.21541	7.16351	6.72	6.96213	6.81923	7.03839
ASHGV40026068	11.08	12.3185	12.4389	11.255	11.2049	10.0555
ASHGV40026223	9.66393	9.60682	9.15679	9.39143	9.31284	9.21594
ASHGV40020561	14.9053	14.6946	14.9115	14.7936	14.9234	14.8546
ASHGV40056946	4.85226	6.17788	6.71748	5.05877	5.05944	4.37323
ASHGV40045105	7.35065	7.30337	7.12434	6.99967	7.07561	7.04611
ASHGV40012257	6.00638	6.45295	6.06083	5.78557	5.96141	6.11657
ASHGV40019787	6.1661	7.11537	7.07464	6.24244	6.23792	6.01544
ASHGV40044698	4.86624	4.60343	4.50863	4.81216	5.01451	4.99274
ASHGV40023885	6.74218	6.61571	7.05169	7.21788	7.17913	7.33407
ASHGV40045660	8.8133	9.21479	8.69141	8.37833	8.3727	8.19084
ASHGV40047651	4.62785	4.4528	4.28089	4.68273	4.86151	5.06234
ASHGV40040867	4.10282	4.41465	4.37105	4.49882	4.50722	4.22165
ASHGV40027756	3.59057	3.11395	4.2192	4.3033	4.10088	3.63853
ASHGV40039059	8.32564	7.63928	7.35568	7.82258	7.77841	8.1166
ASHGV40028678	7.20476	7.26274	7.06866	7.34042	7.27981	7.33163
ASHGV40042140	7.87409	8.08573	8.1563	7.95325	7.97639	7.91865
ASHGV40053464	6.4055	6.83417	5.93204	6.19335	6.22712	6.00357
ASHGV40055434	4.84337	4.74176	4.10868	4.67558	4.55465	4.92538
ASHGV40049037	8.37951	7.46578	8.4025	8.83394	9.09958	8.8019
ASHGV40000054	5.42431	5.08344	6.24618	6.38752	8.5297	6.26363
ASHGV40038667	5.11456	4.92552	5.50516	4.95552	4.8563	5.34017
ASHGV40041185	10.9012	11.7601	11.736	10.9312	10.8513	10.3689
ASHGV40043736	11.1474	9.72497	10.5829	10.8954	11.3024	11.1841
ASHGV40005351	6.24521	6.27279	6.27115	6.132	6.20521	6.39881
ASHGV40004910	4.88406	4.67867	4.61524	4.81722	4.8363	5.08563
ASHGV40048651	2.4377	3.27935	2.58873	2.32962	2.3308	2.32196
ASHGV40037479	5.82384	6.14482	6.69036	6.37081	6.7188	6.63905
ASHGV40001169	5.45494	5.45822	5.46715	5.29759	5.24622	5.61651
ASHGV40010327	6.23454	5.9701	6.26417	6.35408	6.3307	6.51309
ASHGV40029820	8.65586	8.06331	8.57474	8.78992	9.0447	9.03694
ASHGV40031531	8.02428	8.3178	8.32672	8.1655	8.1834	8.1256
ASHGV40042561	4.29112	4.80116	4.108	4.32815	3.90609	5.03143
ASHGV40059009	6.29717	6.37055	6.38459	6.36601	6.32215	6.37446
ASHGV40055752	6.69132	6.38547	6.19585	6.42905	6.53965	6.64384
ASHGV40057658	4.37932	5.52527	4.81796	3.95014	3.90316	3.29496
ASHGV40031751	9.01856	10.5172	11.0195	9.40831	9.69658	8.54909
ASHGV40047862	9.18953	9.01722	8.42206	9.01579	9.00155	9.24759
ASHGV40028944	5.80646	5.65211	5.97946	5.87924	5.66037	5.80496
ASHGV40021637	6.02538	6.10755	6.1607	6.73883	6.58647	6.496
ASHGV40036704	4.09697	3.99138	3.78676	3.70572	4.09457	4.25076
ASHGV40050743	2.4377	2.55673	2.58873	2.32962	2.3308	2.68111
ASHGV40032888	5.61543	5.40021	5.22617	5.43869	5.43501	5.18731
ASHGV40059956	6.48141	6.46853	6.32411	6.4695	6.61384	6.72657
ASHGV40016707	6.39256	6.62811	6.97753	6.5987	6.57141	6.60822
ASHGV40000976	8.12553	8.17677	8.02579	8.09627	7.95913	8.16926
ASHGV40054556	9.88179	11.0972	11.1155	10.0835	10.0861	8.99408
ASHGV40019105	5.07308	5.14452	4.86192	5.01004	5.34544	5.49219
ASHGV40011842	8.08357	8.51971	8.17845	8.05395	8.00065	8.06306
ASHGV40020293	9.09082	8.7911	9.1563	9.75566	9.03374	10.128
ASHGV40038106	4.36231	4.65887	3.90467	4.42868	4.34165	4.39115
ASHGV40057683	7.25394	7.98292	7.82136	7.18981	7.22457	7.17727
ASHGV40056389	11.0368	12.1862	12.572	11.6294	11.717	10.7497
ASHGV40048450	6.10786	6.77581	7.33204	5.87641	5.87149	5.38305
ASHGV40045167	5.04408	4.21454	4.49665	4.91341	5.16542	4.80406
ASHGV40012829	3.53001	3.85129	3.89883	3.21045	3.31955	3.38551
ASHGV40019711	4.1307	4.66734	5.09241	4.55308	4.2044	4.38683
ASHGV40053928	7.16889	8.10035	7.84413	7.33972	7.16177	7.03191
ASHGV40042013	2.91728	4.64726	4.31845	2.78601	3.08789	3.27255
ASHGV40045343	8.56402	8.66116	8.24891	8.58806	8.40883	8.66143
ASHGV40038549	7.6641	7.57276	7.60652	7.84395	7.63533	7.76779
ASHGV40007801	7.49601	7.17362	7.30929	8.11407	8.057	8.17493
ASHGV40045579	10.7281	10.7313	9.51931	10.033	9.80077	9.86742
ASHGV40012117	9.10934	9.34647	9.09876	8.48441	8.71657	8.38375
ASHGV40028011	9.45621	9.38071	9.00892	9.40181	9.27548	9.51954
ASHGV40031519	2.4377	5.6449	3.24965	2.96402	2.98072	3.16052
ASHGV40020406	4.48602	5.71831	5.60243	4.55322	5.07838	4.84951
ASHGV40025816	7.29254	7.48545	7.0479	7.08695	7.35135	7.3014
ASHGV40054625	6.36663	7.14147	6.68924	5.45161	5.82259	5.16975
ASHGV40001210	4.51641	6.25565	6.29417	4.64537	4.82701	3.52429
ASHGV40019996	2.4377	2.55673	3.77096	2.32962	2.3308	2.76422
ASHGV40001753	2.4377	3.32954	6.12493	3.45574	3.53656	3.43233
ASHGV40034879	11.1247	10.2683	11.1144	11.7152	11.8162	11.6792
ASHGV40040277	6.12865	6.60488	6.15953	6.24331	6.42423	6.56175
ASHGV40008879	9.74657	9.5024	8.86414	9.37493	9.38187	9.68124
ASHGV40000439	4.24115	5.28015	4.34557	4.44952	4.67218	5.07085
ASHGV40009819	5.55705	5.09376	4.71045	5.36202	5.18655	5.29296
ASHGV40001150	7.02176	6.9114	7.55104	6.63713	6.54796	7.21439
ASHGV40039883	6.3536	6.66484	6.45174	6.47288	6.66135	6.70489
ASHGV40015899	3.94431	2.55673	4.0752	2.71711	2.97315	2.36685
ASHGV40037718	11.5343	10.3607	11.2318	11.6851	12.0457	12.1263
ASHGV40040550	9.5808	9.6578	9.51172	9.48752	9.67719	9.93978
ASHGV40003674	6.06562	5.71234	5.59021	5.5503	5.77821	5.9256
ASHGV40053521	5.1295	5.0789	5.4068	5.41681	5.4548	5.32276
ASHGV40005715	8.47552	8.23908	8.05847	8.5283	8.39309	8.58749
ASHGV40012233	5.05297	4.93167	5.09051	4.88852	4.78155	4.99186
ASHGV40021039	5.13839	5.06385	4.93817	5.00083	5.11736	5.19058
ASHGV40036956	6.73075	6.82224	6.78374	6.68149	6.54224	6.76631
ASHGV40035418	3.45408	2.55673	2.58873	3.35462	2.67116	3.20829
ASHGV40027586	10.2484	10.2756	10.1323	10.2056	9.83429	10.2555
ASHGV40025777	5.43726	6.62719	5.30685	5.58618	5.51706	5.29378
ASHGV40037030	10.8277	10.993	10.3616	10.5237	10.5397	10.4248
ASHGV40051961	5.79476	3.85896	4.45628	4.33879	4.40833	4.29531
ASHGV40027826	5.69527	4.82784	4.89152	5.14562	4.72833	4.92663
ASHGV40019272	5.00004	5.09321	4.98617	5.54427	5.41404	5.51332
ASHGV40050075	5.28293	4.96115	5.20874	5.2135	4.98051	4.98769
ASHGV40041809	7.45151	7.64603	7.6163	7.47913	7.20396	7.23985
ASHGV40051655	2.85466	2.55673	2.58873	2.90691	3.73002	3.46206
ASHGV40040832	10.5695	9.55608	10.2541	10.8188	10.8546	11.2547
ASHGV40033282	5.59203	5.32333	5.27973	5.71627	5.58133	5.91306
ASHGV40037834	4.49893	4.43001	4.49312	4.65989	5.08081	4.95956
ASHGV40025173	5.95842	5.79277	5.63177	6.17019	6.09265	6.33344
ASHGV40030223	4.74622	5.63187	4.87138	5.01897	5.09395	4.97593
ASHGV40055105	10.4279	10.5178	9.7944	10.1542	10.1217	10.0441
ASHGV40034388	11.4521	10.1584	11.8243	12.6583	13.0036	13.2169
ASHGV40058944	6.54872	6.8255	6.6094	6.64908	6.61655	6.70567
ASHGV40011678	5.28587	5.0291	4.92185	5.22844	5.16679	5.1869
ASHGV40001744	7.09474	7.30881	7.1013	7.35916	7.37677	7.27807
ASHGV40032835	7.80188	8.84288	8.3504	7.9319	7.53232	7.37765
ASHGV40025692	6.45601	7.40899	7.41014	6.36284	6.39421	6.43059
ASHGV40053121	8.90998	8.67963	8.65132	9.00673	9.00567	9.13796
ASHGV40011632	7.41434	6.64258	6.80315	7.35421	7.85258	7.84622
ASHGV40042733	6.60908	7.36867	7.07848	7.38734	7.07345	6.65626
ASHGV40016291	4.59253	5.53384	4.64218	4.97998	4.53491	4.33203
ASHGV40035579	8.27646	8.30255	8.01337	7.48325	7.42935	7.97926
ASHGV40044653	6.89002	7.02202	6.75161	7.09697	7.18981	7.19736
ASHGV40016111	6.06196	6.17618	5.83191	6.30789	6.24934	6.24016
ASHGV40021815	8.11407	7.58544	7.89655	8.81741	9.18842	9.16438
ASHGV40032453	11.9009	11.762	10.9122	11.4204	11.3458	11.0765
ASHGV40035881	7.48206	7.02569	6.96821	7.19712	7.20634	7.35854
ASHGV40019398	6.09051	6.11389	5.61438	5.97538	6.32907	6.24244
ASHGV40054702	7.67602	7.54096	7.41409	7.68627	7.70536	7.71137
ASHGV40050411	9.61822	9.2691	9.16409	9.9974	9.72383	9.87184
ASHGV40055811	4.45578	4.93984	4.97511	5.35709	5.23763	5.45922
ASHGV40053300	9.0527	10.1797	10.2278	9.06086	9.08123	8.78095
ASHGV40014676	2.4377	2.55673	2.58873	2.32962	2.3308	2.63687
ASHGV40058821	5.61417	5.61343	5.36362	5.67225	5.50099	5.71831
ASHGV40055411	8.08823	8.93352	8.89309	8.18873	7.90434	7.7228
ASHGV40025629	7.22427	6.55824	7.26173	7.98034	8.14787	8.12754
ERCC-00097_63	6.29369	6.10958	7.25346	6.42708	6.54463	6.56621
ASHGV40051993	8.68909	8.64073	8.14024	8.50403	8.51139	8.66661
ASHGV40055043	6.15945	6.38304	5.96134	6.19494	5.9881	6.16596
ASHGV40005457	8.12458	8.76315	8.56968	8.19243	8.22721	8.03152
ASHGV40021549	5.25997	5.58204	5.53853	5.6346	5.69037	5.72939
ASHGV40038845	2.4377	2.55673	2.58873	2.32962	2.3308	2.32196
ASHGV40045651	5.30374	5.22825	5.08587	5.19377	4.91178	4.98308
ASHGV40020146	5.85871	6.01824	6.14725	5.7979	5.95736	5.83216
ASHGV40021583	6.80431	6.93807	6.91961	6.56152	6.86556	6.95806
ASHGV40054404	7.38835	8.57202	8.63829	7.40763	7.51224	6.83218
ASHGV40006432	4.76307	4.02288	5.16777	5.15436	5.02679	5.25509
ASHGV40060320	2.4377	2.55673	2.58873	2.32962	2.3308	2.32196
ASHGV40010916	8.5282	8.72338	8.362	8.26937	8.34098	8.17316
ASHGV40056879	5.82408	6.18176	5.89588	5.96789	5.84274	5.66509
ASHGV40036824	8.50388	8.14081	7.82609	8.41469	8.27146	8.56208
ASHGV40007380	8.77476	8.85033	8.65854	9.0223	8.94574	9.06202
ASHGV40017514	15.033	16.2327	15.819	14.6672	14.6798	14.2188
ASHGV40035246	6.98579	7.15309	6.88565	6.93182	6.87179	6.89682
ASHGV40043170	7.97957	8.09699	8.21601	7.81264	7.96722	8.00448
ASHGV40016571	5.50364	5.33094	5.06712	5.20592	5.28035	5.14337
ASHGV40014003	3.78768	4.32689	3.60788	4.13015	4.21581	4.1605
ASHGV40011561	5.89806	6.48674	6.0576	6.0168	5.75054	5.90408
ASHGV40042522	2.4377	3.61419	2.58873	2.32962	2.3308	2.32196
ASHGV40040033	7.08237	6.84952	6.76472	7.06508	7.04393	6.95462
ASHGV40020440	9.20481	8.90265	8.91538	9.50046	9.40105	9.71101
ASHGV40050008	6.01992	6.63327	6.58391	6.47755	6.21271	6.13909
ASHGV40010319	9.91276	10.028	9.6569	9.71285	9.55525	9.75056
ASHGV40046294	7.91333	7.10638	7.0672	7.30348	7.81783	7.56014
ERCC-00028_121	5.4637	6.02851	5.87672	5.50457	5.48174	5.40243
ASHGV40039458	6.30505	6.40928	6.18569	6.25606	6.34406	6.44901
ASHGV40016954	8.60173	8.4191	8.49733	8.6884	8.6709	8.62305
ASHGV40042960	5.54427	4.66106	5.2092	4.98948	4.91746	4.93984
ASHGV40004012	7.1627	7.29569	7.19395	7.06441	7.11507	6.46473
ASHGV40039003	6.92838	6.966	6.9114	6.87433	6.9337	6.34286
ASHGV40025840	8.30748	7.85278	7.69114	8.03369	8.08048	8.05503
ASHGV40033878	7.3906	7.20284	7.26548	7.2985	7.14542	7.24216
ASHGV40053742	2.4377	2.55673	2.58873	2.32962	2.3308	2.59498
ASHGV40008976	7.32671	6.96346	6.75185	6.84967	6.78004	6.97753
ASHGV40026277	6.17709	6.03718	5.56717	5.81864	5.88395	5.95527
ASHGV40016150	6.62099	6.72689	6.76082	6.9325	7.00882	6.92916
ASHGV40045018	5.12138	4.65468	4.80837	5.18313	5.12424	5.03929
ASHGV40008440	3.30925	2.55673	2.58873	2.82091	3.17304	2.79298
(+)E1A_r60_3	5.51779	6.10437	6.49142	5.68085	5.72294	5.6343
ASHGV40004810	4.8022	4.28425	4.10149	4.50437	4.3272	4.42293
ASHGV40052597	5.4099	4.53703	4.87797	5.57547	5.83725	5.6043
ASHGV40004559	4.07813	3.5367	4.20774	3.56489	4.01007	4.0747
ASHGV40015772	7.13154	6.63653	6.99473	7.4585	7.22871	7.40115
ASHGV40032847	8.00791	8.34445	8.39579	7.64554	7.83768	7.84498
ASHGV40005423	4.13349	2.55673	2.58873	3.75208	3.74896	4.15418
ASHGV40041346	8.47016	9.77605	9.94127	8.6318	8.59174	7.94792
ASHGV40034633	4.43131	3.63199	4.43149	4.51373	3.93724	4.54511
ASHGV40053399	4.6869	4.32747	4.1741	4.58119	4.54527	4.87191
ASHGV40009025	7.93156	7.79372	7.66974	8.01187	8.08494	8.10055
ASHGV40055280	7.43716	7.25186	7.21961	7.63662	7.7745	7.81441
ASHGV40046817	5.8591	5.25397	5.48567	5.45798	5.47787	5.48186
ASHGV40048546	6.1075	6.34432	6.41161	6.33991	5.81486	5.82344
ASHGV40056554	9.40105	9.79571	9.61974	9.53211	9.38547	9.24648
ASHGV40049569	8.6732	10.3338	10.3139	8.55914	8.62157	8.17531
ASHGV40048804	10.5067	10.9667	11.523	11.5161	11.2106	11.7192
ASHGV40028622	7.72551	8.41363	8.39962	7.81165	7.62905	7.39813
ASHGV40037011	9.32554	10.0472	9.85201	9.07915	9.01159	8.97111
ASHGV40027821	7.89461	8.06076	7.02962	7.37726	7.3504	7.41748
ASHGV40048136	9.48617	9.62457	9.44573	8.93715	8.85628	8.33654
ASHGV40025392	4.95157	5.08195	6.14665	5.07165	5.03216	5.18403
ASHGV40025201	7.40936	7.08193	6.99346	7.47144	7.1161	7.30297
ASHGV40002196	6.09469	7.13134	7.21127	6.06926	6.24244	6.12687
ETG09_35454	7.45338	7.94006	7.38345	6.97952	7.06772	6.68463
ASHGV40010732	7.81872	7.32238	7.41362	8.09351	7.91385	8.14385
ASHGV40012790	4.98957	4.48655	3.83634	4.5775	4.5988	4.63486
ASHGV40000007	8.27431	9.56308	9.78561	8.62157	8.69926	7.87862
ASHGV40001576	6.95985	6.53946	6.07981	6.3837	6.19875	6.53086
ASHGV40010878	4.65398	5.00904	4.98492	4.1988	4.29894	4.70085
ASHGV40020558	4.46674	4.84757	5.2634	4.43685	4.5341	4.47929
ASHGV40038791	5.47292	4.79263	4.96482	5.09953	5.00259	5.17287
ASHGV40036494	8.21426	8.47378	8.48946	8.12594	7.99169	7.95065
ASHGV40002299	6.92684	7.30724	7.25016	6.84388	6.92959	6.91165
ASHGV40036121	12.7918	12.6418	11.6954	12.3636	12.3427	12.0249
ASHGV40047514	11.0417	12.4125	12.561	11.3166	11.4771	10.2273
ASHGV40001145	7.35349	7.49012	7.15596	6.90566	6.80431	6.88655
Negative043	2.91051	2.55673	3.29243	2.48039	2.3308	2.35838
ASHGV40047359	5.42736	4.8465	6.1583	5.53966	5.57941	5.93842
ASHGV40023331	7.00802	7.16193	6.88338	6.74758	6.77806	6.87037
ASHGV40018373	6.67492	6.93941	7.24868	6.84325	6.66175	6.79901
ASHGV40058115	6.26988	6.11483	6.1085	6.3281	6.11502	6.31626
ASHGV40035533	6.46699	6.22558	6.08166	6.35445	6.45644	6.50482
ASHGV40026363	6.41981	6.69051	6.25742	6.14315	6.32411	6.34356
ASHGV40012201	4.66411	4.46398	5.23164	5.27904	5.24092	5.10412
ASHGV40010955	5.81052	5.60415	5.60296	5.71721	5.48377	5.71402
ASHGV40018619	4.58278	4.67081	4.02127	4.66019	4.40948	4.45644
ASHGV40023967	8.13137	8.00623	8.45464	8.54359	8.10346	8.25054
ASHGV40052990	5.05593	5.01992	4.93303	4.89056	5.04639	5.11146
ASHGV40001405	5.61741	5.98203	5.84035	5.82986	5.90048	5.8355
ASHGV40012158	7.64053	7.30659	8.04135	8.4834	8.64554	8.92361
ASHGV40048031	9.15982	9.51759	9.45851	9.31448	9.10674	9.06896
ASHGV40005362	9.42827	9.50737	9.57331	9.68072	9.41664	9.69095
ASHGV40024084	5.60548	6.54994	6.55666	5.65979	5.5408	5.48294
ASHGV40003822	7.02084	5.99912	6.8624	7.02383	6.70434	7.08114
ASHGV40034865	13.7548	13.3395	12.729	13.5263	13.537	13.2625
ASHGV40041066	8.20466	8.21345	7.75006	8.34445	8.25248	8.34065
ASHGV40011096	10.6483	10.32	10.7532	10.5095	10.7494	11.2241
ASHGV40011460	4.57867	6.3273	5.97116	4.62703	4.5343	4.04552
ASHGV40010433	4.42481	4.80981	3.91767	4.46354	4.63554	4.97105
ASHGV40030231	6.09931	6.17357	5.99951	6.38382	6.14153	6.38246
ASHGV40053264	2.4377	2.55673	2.58873	2.61274	2.3308	2.32196
Negative005	3.53526	3.16637	3.45926	2.86456	3.25508	2.95114
ASHGV40035848	5.1674	5.22974	6.30268	5.53281	5.61741	5.744
ASHGV40050347	10.688	10.8272	10.5738	10.5952	10.5598	10.6106
ASHGV40053841	2.87543	3.27084	2.58873	3.50593	3.0941	2.95992
ASHGV40054364	11.4919	10.2987	11.2277	11.9187	11.817	12.1612
ASHGV40027532	6.61629	5.87084	5.8148	6.43879	6.39574	6.4447
ASHGV40060352	4.66594	3.18732	3.44096	2.93032	4.97227	3.25656
ASHGV40032377	7.66913	6.80431	7.99905	8.05513	8.01778	8.0752
ASHGV40053592	5.61578	5.37338	5.06881	5.74293	5.9457	6.0655
ASHGV40016830	4.74768	5.34031	5.44363	5.18037	5.11918	4.93216
ASHGV40002556	4.84899	4.6427	4.79792	4.92917	5.04271	4.87998
ASHGV40055967	9.68692	10.1678	10.3394	9.84359	10.2521	10.116
ASHGV40060484	3.87724	3.17721	3.52182	3.9949	4.01126	4.23248
ASHGV40043221	5.23892	6.21816	6.37092	5.34289	5.30954	4.85907
ASHGV40051596	8.02006	7.93116	7.70742	8.133	8.04008	8.23414
ASHGV40054572	11.185	11.0137	10.7504	11.0773	11.0736	11.4076
ASHGV40002229	7.12264	7.23137	6.96537	6.75388	6.89899	6.85396
ASHGV40033754	11.4742	11.5963	11.2639	11.2326	10.9871	11.1957
ASHGV40040456	4.69866	4.93373	4.832	5.09329	4.98994	4.98845
ASHGV40016083	10.0125	9.55362	9.16652	9.76827	9.75342	10.0796
ASHGV40049346	4.59218	5.61844	3.44198	4.95231	4.53133	4.20186
ASHGV40007871	10.3975	8.96518	10.1655	10.7354	10.7928	11.0759
ASHGV40006358	4.78184	2.55673	2.58873	2.32962	2.3308	2.32196
ASHGV40007267	6.80843	7.7511	7.39721	6.86437	6.65336	6.54292
ASHGV40059489	6.78402	6.95044	7.2036	7.67233	7.1495	6.98579
ASHGV40046920	8.65187	8.76608	8.3719	8.5966	8.36317	8.45803
ASHGV40034627	6.1434	5.39463	5.28645	6.05099	5.8586	5.54319
ASHGV40054809	9.65722	9.377	9.40547	10.2498	10.317	10.467
ASHGV40045479	2.4377	5.24843	2.58873	2.32962	2.3308	2.32196
ASHGV40057108	9.3816	8.72767	10.0689	10.6723	10.2222	10.1678
ASHGV40046221	5.56767	5.95282	5.72343	5.78742	6.10323	5.74232
ASHGV40019668	11.8433	11.7213	11.0917	10.3806	10.1445	9.89071
ASHGV40048852	11.8961	11.5913	10.4973	11.2318	11.1779	11.3024
ASHGV40032580	11.7313	10.6846	11.5116	12.0211	12.1475	12.2126
ASHGV40055637	2.4377	2.55673	2.58873	2.32962	2.3308	2.32196
ASHGV40050553	6.8781	6.99709	6.67979	6.79992	6.71196	6.89959
ASHGV40018716	6.27375	6.30475	5.98446	5.99611	6.00883	6.28545
ASHGV40021671	3.8066	4.42316	4.09536	4.09179	3.01328	3.01464
ASHGV40046469	3.32752	3.14178	2.58873	3.56625	3.33513	3.34267
ASHGV40030805	11.3268	11.4157	10.7088	11.0641	11.0464	10.8448
ASHGV40008300	7.8733	7.87199	8.13232	7.89553	7.9527	8.00161
ASHGV40055401	8.74339	8.54637	8.36708	8.639	8.57426	8.70995
ASHGV40008598	11.1841	10.7818	10.897	11.6328	11.0892	11.3738
ASHGV40054671	9.34017	8.78583	8.14766	7.08851	7.15504	7.80645
ASHGV40020728	6.28461	6.22179	5.8267	5.99484	6.04642	6.08166
ASHGV40045426	5.21393	6.75448	6.63095	5.22652	5.04986	4.82505
ASHGV40056667	5.91033	6.35223	6.23102	5.77776	6.96282	5.68305
ASHGV40006919	4.96788	5.17556	4.82685	5.09121	5.60861	5.35251
ASHGV40000953	6.85103	6.76729	6.78617	6.90878	7.13653	7.16827
ASHGV40046691	7.2735	7.16083	7.07715	7.60759	7.35878	7.77001
ASHGV40025320	6.46842	5.89498	6.26042	6.67711	7.04191	7.24984
ASHGV40049767	14.2063	12.773	13.1197	14.2289	14.0603	14.0781
ASHGV40037972	8.7294	8.53954	8.2632	8.70176	8.63761	8.77133
Negative036	2.84844	3.53401	3.49757	2.66474	3.00329	2.71249
ASHGV40036331	2.4377	2.55673	3.64228	2.47729	2.60784	2.32196
ASHGV40001321	6.62854	8.15276	8.09189	6.56525	6.76157	6.13277
ASHGV40014222	9.59058	10.2367	10.0842	9.33617	9.52461	8.96708
ASHGV40023212	9.70092	10.315	10.1678	9.79303	9.627	9.64084
ASHGV40024835	9.38993	9.52909	9.41856	9.75245	9.82446	9.5185
ASHGV40048816	3.48437	3.56074	3.57883	3.30971	3.94172	3.11159
ASHGV40060428	7.58321	8.21744	8.156	7.05864	7.38155	7.40868
ASHGV40046850	9.93502	9.62803	10.3228	10.2563	10.2672	10.3303
ASHGV40003838	6.52338	6.75057	6.71317	6.87687	6.74045	6.91961
ASHGV40044755	13.8058	12.4389	12.4695	13.3026	13.0171	13.1962
ASHGV40005161	11.3993	12.0571	12.0665	12.1592	11.4874	11.8967
ASHGV40008186	5.20226	5.36466	5.25946	5.47936	5.29817	5.39765
ASHGV40029295	7.8501	8.19344	7.49591	7.32335	7.20767	6.78252
ASHGV40060247	8.92457	8.67561	8.42503	9.00214	8.87319	9.0919
ASHGV40052043	6.02758	6.1	6.28982	6.33567	6.17943	6.22906
ASHGV40039220	8.80018	8.4871	8.54789	9.27454	9.22437	9.30828
ASHGV40048820	6.87742	6.45992	6.26809	6.677	6.60955	6.68696
ASHGV40051412	13.6471	13.7008	13.9591	13.2585	13.4944	13.5177
ASHGV40011976	6.12044	5.25142	6.38213	6.77123	6.98589	6.90012
ASHGV40027371	6.58141	6.88537	6.18895	6.34269	6.1905	6.15314
ASHGV40004709	6.65987	6.13347	7.02235	7.17453	7.58529	7.36966
ASHGV40018544	7.66581	8.59813	8.43865	7.86752	7.73357	7.63236
ASHGV40060563	8.69389	8.42759	8.42731	9.17611	9.17774	9.20816
ASHGV40059386	8.45013	8.17263	8.05647	8.52894	8.34337	8.62495
ASHGV40008642	9.27454	9.16652	9.06567	8.98665	9.07857	9.13354
ASHGV40025848	6.69111	6.94291	7.3231	7.40477	6.68869	6.77526
ASHGV40002725	4.50074	4.35513	4.20087	4.25005	5.0308	4.96604
ASHGV40041010	5.77194	5.66237	5.63336	5.57432	5.63405	5.49958
ASHGV40018528	7.2312	7.97354	7.94006	7.26825	7.19222	6.95744
ASHGV40055924	10.2267	10.4806	10.7821	10.3303	10.3426	9.99271
ASHGV40052221	3.32121	4.94917	2.58873	2.76846	2.69225	3.31569
ASHGV40029566	8.77371	8.79552	8.73008	8.8804	8.78886	8.9817
ASHGV40059391	6.66963	6.56347	6.29449	6.45323	6.54713	6.61587
ASHGV40002397	2.4377	2.55673	2.58873	2.32962	2.3308	2.35229
ASHGV40022891	4.08271	4.35056	4.08766	4.3192	4.31158	4.07801
ASHGV40007299	7.54473	7.58493	7.36982	7.39923	7.31584	7.39689
ASHGV40039582	6.08297	5.61033	5.3922	6.03369	5.75901	5.87054
(+)E1A_r60_1	4.81654	4.8146	4.67797	4.73406	4.69247	4.71335
ASHGV40056390	6.63208	6.83521	6.46385	6.78978	6.70259	6.49567
ASHGV40044524	2.99558	2.55673	3.91578	3.88763	3.2983	3.51036
ASHGV40054729	8.77195	8.801	9.30842	9.58916	8.72518	9.00408
ASHGV40015826	5.92733	5.45402	4.8884	6.31657	5.74941	5.99345
ASHGV40028362	8.67508	9.08028	9.0865	8.8133	8.79604	8.83551
ASHGV40028446	2.4377	2.55673	2.58873	2.32962	2.3308	2.32196
ASHGV40048174	4.51178	2.55673	2.58873	2.69137	2.66777	3.01506
ASHGV40028529	6.65634	6.44835	6.67159	6.74464	6.7404	6.86339
ASHGV40058900	4.7931	4.49312	4.19924	4.99496	4.93257	5.12816
ASHGV40027536	5.14869	4.71439	4.95157	4.41584	4.50334	4.77329
ASHGV40034585	4.48797	2.55673	2.58873	3.4653	3.44909	3.49065
ASHGV40002346	7.05297	7.31796	7.62346	7.31827	7.14072	7.13984
ASHGV40039695	2.4377	2.55673	2.58873	2.32962	2.3308	2.32196
ASHGV40009561	8.91967	8.758	8.1331	8.56534	8.554	8.66521
ASHGV40043225	2.4377	3.5868	2.58873	2.32962	2.52027	2.63455
ASHGV40056455	7.12274	8.59685	8.62783	7.03465	7.0926	6.39533
ASHGV40021862	10.3158	10.7257	10.3028	10.0558	10.0251	9.75893
ASHGV40059149	4.78656	4.43575	4.11624	4.94221	5.02749	5.15963
ASHGV40033648	2.81911	2.55673	2.58873	2.98437	5.03667	3.71422
ASHGV40035832	10.9941	10.8997	10.1292	10.4654	10.506	10.5526
ASHGV40000023	10.946	10.6628	10.0403	10.2664	10.2756	10.5359
ASHGV40044790	4.89474	4.13435	4.17842	4.45909	4.41378	4.64735
ASHGV40060067	4.06705	4.52468	3.67601	3.81539	4.03689	3.76054
ASHGV40043791	9.35598	9.69558	9.33326	9.19696	9.14847	9.08138
ASHGV40019413	3.32169	2.55673	2.58873	2.85056	2.8421	3.34357
ASHGV40020133	6.32851	6.32185	5.85321	5.86617	5.94069	6.10227
ASHGV40027560	5.46177	5.58871	5.27538	5.80856	5.76725	6.09199
ASHGV40018257	8.18431	9.53555	9.18905	8.17239	8.12848	7.96353
ASHGV40035555	9.55185	9.3288	9.57745	9.90165	9.95088	10.0812
ETG04_27747	3.77906	4.37227	3.97897	3.46231	3.45547	3.16259
ASHGV40050225	7.48218	7.6192	7.68818	7.71619	7.7547	7.71869
ASHGV40049169	5.96827	6.14987	5.47059	5.67907	5.63617	5.85478
ASHGV40014411	4.93984	4.75809	5.29704	4.72414	4.41438	4.59764
ASHGV40029880	2.4377	2.55673	2.58873	2.32962	2.3308	2.32196
ASHGV40009064	7.48791	7.94889	8.08684	7.48872	7.63795	7.49252
ASHGV40003464	8.99627	8.53326	9.00364	9.47929	9.68986	9.58695
ASHGV40053746	3.19246	3.56781	2.58873	3.40502	3.94412	3.80899
ASHGV40009026	6.39124	6.73983	6.69241	6.26632	6.26883	6.2589
ASHGV40001853	3.07297	2.55673	3.58816	2.69533	2.96708	3.7974
ASHGV40010376	5.44165	5.0124	4.85695	4.94473	4.86055	4.90697
ASHGV40023895	3.16675	3.53379	4.10992	2.95234	3.16259	2.94081
ASHGV40046016	4.8361	4.59107	4.59253	4.43737	4.59534	4.93158
ASHGV40058306	4.38627	3.41948	3.4544	3.38295	3.73402	3.82526
ASHGV40027098	8.30088	8.01827	8.19431	8.39785	8.67963	8.80379
ASHGV40002545	3.00117	4.17337	3.78296	3.26046	2.66397	3.54206
ASHGV40045668	5.60538	5.28381	5.30741	5.00582	5.42211	5.60883
ASHGV40057043	7.27871	7.36013	8.02867	7.79849	8.04782	8.23201
ASHGV40016349	6.39496	5.90759	6.21644	7.1271	7.07474	6.95937
ASHGV40012251	4.42116	4.13458	4.76818	4.27017	4.36675	4.72884
ASHGV40031674	3.99691	3.95447	3.27445	3.26722	3.31288	3.42321
Negative046	7.33643	7.49811	6.68377	6.9522	6.57169	6.68313
ASHGV40003957	4.2667	4.02039	3.92816	3.70726	4.23708	3.9755
Human-PGK1_3	13.4015	12.8113	13.3996	13.8629	13.5977	13.8192
ASHGV40035746	4.98857	4.16464	5.41604	5.9315	5.48076	5.63493
ASHGV40008896	4.29871	4.47104	4.21667	4.02236	4.57383	4.36732
ASHGV40047121	7.60989	7.51743	8.43272	8.67224	8.50403	8.72005
ASHGV40057289	5.20806	4.61412	4.96417	5.28149	5.45211	4.86958
ASHGV40004269	6.19815	6.21785	6.10032	6.31505	6.25353	6.25202
ASHGV40056969	11.2082	11.6907	11.584	11.1494	11.0512	10.8126
ASHGV40051452	4.96147	5.05601	4.68858	5.13179	5.14337	5.08787
ASHGV40057054	3.8622	5.54678	3.79141	3.92816	4.0999	4.18781
ASHGV40020617	5.37931	5.13118	5.27468	5.47985	4.98932	5.2292
ASHGV40017986	6.97065	7.19049	6.96482	7.27232	7.14196	7.09372
ASHGV40059659	6.84635	6.93723	6.9112	6.91618	6.97189	7.0323
ASHGV40031486	6.01097	5.85219	6.21369	6.32704	6.35564	6.35832
ASHGV40051013	4.175	3.90366	2.58873	3.67601	4.17993	3.50635
ASHGV40031747	8.77749	8.57564	8.63536	9.2506	9.2348	9.24104
ASHGV40009162	5.52209	5.68253	5.45857	5.95092	5.72627	5.75102
ASHGV40035722	6.71144	7.19614	7.57792	6.8204	6.54083	6.50685
ASHGV40048893	6.88763	6.50567	6.80768	7.07486	7.08707	7.2554
ASHGV40006329	4.36293	5.51401	4.77918	4.63054	4.96186	4.59113
ASHGV40026816	5.61511	5.29639	5.05382	5.04825	5.31605	5.22518
ERCC-00043_129	5.4169	5.80014	5.6785	5.52369	5.57277	5.29494
ASHGV40059552	8.07686	7.79783	7.58773	8.02079	8.02837	8.19023
ASHGV40011748	6.77734	6.85945	6.58074	6.84812	7.0179	7.13766
ASHGV40040666	4.25121	4.22304	4.48213	4.85242	4.48602	4.52087
ASHGV40038498	13.2329	13.1285	12.6909	12.8444	12.826	12.8612
ASHGV40041818	5.70979	5.98241	6.05541	5.92071	6.02372	5.93277
ASHGV40045564	4.74691	3.38792	3.91411	3.89343	4.07508	4.09255
ASHGV40004796	2.4377	2.55673	2.58873	2.32962	2.3308	2.32196
ASHGV40038032	8.80944	8.57285	8.55929	8.68078	8.50179	8.79472
ASHGV40001755	10.6604	10.9169	10.5354	10.4632	10.2852	10.5046
ASHGV40036309	3.00621	2.55673	2.58873	2.58406	2.80951	2.89834
ASHGV40013304	9.53921	9.78927	9.13461	9.04194	9.3536	9.40894
ASHGV40051794	8.31634	7.9824	7.93245	8.33149	8.25499	8.55392
ASHGV40001250	4.06122	4.25297	4.51525	4.38084	4.48638	4.19837
ASHGV40039083	8.58465	8.49304	8.42749	8.70193	8.68078	8.8284
ASHGV40054213	5.30414	6.38846	6.7005	5.69166	5.50612	5.34319
ASHGV40060589	5.56602	5.11918	5.38537	5.59399	5.43956	5.70757
ASHGV40053920	6.35858	6.83761	6.79074	6.66516	6.86797	6.70391
ASHGV40055539	5.22715	5.40625	5.0554	4.96669	5.2381	5.0929
ASHGV40030233	4.64691	6.66549	4.61759	4.45451	4.29855	4.47616
ASHGV40016255	12.3692	11.4252	12.1238	12.8688	12.8086	13.0656
ASHGV40038030	5.75128	5.87247	8.07799	5.82838	7.22699	6.13249
ASHGV40016613	5.81611	5.29478	5.45224	5.22504	5.1085	5.36773
ASHGV40047909	6.0089	5.99558	5.94331	6.30529	6.38696	6.19778
ASHGV40023589	4.1263	3.36762	3.55211	3.36597	3.3861	3.62892
ASHGV40024186	6.12882	5.0747	5.1517	5.61133	5.57573	5.57679
ASHGV40058510	4.15569	4.23618	4.37816	4.3296	3.8734	4.07158
ASHGV40021967	6.70865	6.80931	5.75803	6.14536	6.17753	6.20972
ASHGV40058816	5.15885	5.57715	5.05934	5.02017	4.96893	5.21393
ASHGV40037885	6.80723	6.31561	7.67287	7.44446	7.30196	7.41839
ASHGV40026289	4.90273	4.28149	4.93628	4.92777	5.05148	4.80301
ASHGV40058031	4.67353	4.37911	3.82753	4.72182	4.76125	4.91019
ASHGV40060892	7.9409	7.65828	7.47128	8.04127	7.89403	7.91893
ASHGV40040496	4.61458	6.42937	3.90826	3.86579	4.4714	4.25445
ASHGV40011354	7.65076	7.51378	7.37126	7.50017	7.54583	7.67108
ASHGV40026165	7.06682	6.61428	6.5763	6.89847	6.9083	7.07999
ASHGV40055660	6.06658	6.18325	5.81713	6.17347	5.90539	6.1211
ASHGV40003946	9.62133	9.87446	9.17624	9.11816	9.07194	8.7901
ASHGV40029022	5.5652	5.11926	6.29728	5.79286	6.09355	6.125
ASHGV40024477	5.65441	6.02608	6.44245	6.19141	6.03484	5.87364
ASHGV40022252	6.65649	6.60918	6.76348	6.52682	6.54036	6.62282
ASHGV40020191	8.01809	7.99766	7.67499	7.94118	8.00053	7.93226
ASHGV40005565	5.31226	5.42337	5.18393	5.66751	5.73709	5.70205
ASHGV40000241	11.9989	11.0067	11.6921	12.076	12.5294	13.0512
ASHGV40014217	8.52126	8.76169	8.64444	8.72054	8.67544	8.85008
ASHGV40060412	6.37446	6.45469	6.54368	6.5011	6.51527	6.51462
ASHGV40002911	7.05704	7.53311	7.47162	7.22561	7.21046	7.13466
ASHGV40014709	2.4377	2.55673	2.58873	2.32962	2.3308	2.32196
ASHGV40050906	9.25173	10.1755	9.98149	9.3965	9.40547	9.07312
Negative049	3.16295	3.36597	3.24854	2.58759	2.5827	2.65849
ASHGV40051898	5.32631	4.98469	4.33614	5.21102	5.1424	5.0654
ASHGV40042524	9.91902	9.1682	8.92621	9.82255	9.71555	9.72689
ASHGV40010073	6.75747	5.84694	6.06196	6.82544	7.47299	7.54202
ASHGV40022748	5.74612	6.2828	6.13972	5.99447	5.995	6.12144
ASHGV40041735	6.67383	6.70063	6.71992	6.99947	6.86918	7.04897
ASHGV40016547	7.06171	7.5836	7.53829	7.24645	7.1875	7.24379
ASHGV40027739	4.8733	5.78271	4.88973	5.03455	5.13789	4.91954
ASHGV40060012	8.14489	8.21715	8.06567	8.26589	8.1164	8.35415
ASHGV40043337	13.664	11.7687	12.545	13.2509	14.0907	13.9071
ASHGV40011727	3.35167	4.0141	4.49142	3.76214	3.50402	3.54957
ASHGV40042373	12.4786	15.0304	14.692	12.5119	12.5155	11.0433
ASHGV40014432	9.01988	9.42643	9.3686	9.00933	9.00067	9.01341
ASHGV40001776	10.5055	9.75788	10.2769	10.9435	10.9714	11.1805
ASHGV40019030	3.51939	4.50771	3.45682	3.02306	2.75258	3.04901
ASHGV40012227	6.80502	6.83746	6.83039	7.04139	6.90334	6.91042
ASHGV40009185	6.78175	6.98695	7.07435	7.01063	6.95413	7.03755
ASHGV40001656	8.97812	9.21448	9.50324	9.2691	9.37014	9.25221
ASHGV40058702	4.64114	4.88172	4.90489	5.06503	4.9798	4.66605
ASHGV40024557	7.32171	7.54875	7.41659	6.90351	6.95575	6.88851
ASHGV40023618	2.4377	2.55673	2.58873	2.32962	2.3308	2.32196
ASHGV40017439	7.5679	7.55882	7.90646	7.96604	7.94368	8.07002
ASHGV40023206	5.56363	5.15602	5.12618	5.68234	5.54086	5.36592
ASHGV40048996	8.33235	8.55266	8.97643	8.5706	8.37455	8.595
ASHGV40015141	7.5339	7.53603	7.33452	7.63415	7.60849	7.78489
ASHGV40004033	3.81255	4.78155	3.47086	3.55776	3.98886	3.26145
ASHGV40047180	10.6017	11.6954	11.8633	10.5803	10.5095	10.4226
ASHGV40056917	5.46428	4.87521	5.06071	5.64544	5.78411	5.80096
ASHGV40040166	7.19343	7.09273	7.21463	7.27393	7.1942	7.40969
ASHGV40020188	13.5573	13.3943	12.7613	13.3044	13.2991	12.9986
ASHGV40004279	9.2241	9.07184	9.35401	9.63158	8.98079	9.57023
ASHGV40006396	8.40947	8.05685	7.82659	8.42524	8.41524	8.5024
ASHGV40042396	3.98086	2.55673	2.58873	3.83169	3.67455	4.33755
ASHGV40019739	14.6672	15.356	14.706	14.3097	14.2587	14.0067
ASHGV40049850	5.79935	5.71671	5.76523	6.25625	6.31527	6.32551
ASHGV40052406	6.5826	6.303	6.30432	6.5158	6.37888	6.54467
ASHGV40047470	6.31527	6.73911	6.50884	6.11778	6.22787	6.67246
ASHGV40044409	7.27994	7.78139	7.84686	7.48145	7.35802	7.55286
Negative031	2.82747	2.55673	2.58873	2.41673	2.45175	2.4102
ASHGV40033086	8.82127	9.17295	8.816	8.90248	8.72847	8.68634
ASHGV40011553	13.0936	11.7094	12.1828	13.3498	13.2942	13.0338
ASHGV40036628	5.91298	6.05197	5.72069	5.62257	5.43548	5.64969
ASHGV40028902	7.6027	8.30568	9.14256	8.15499	7.45748	7.3216
ASHGV40025713	7.96254	8.14438	8.22089	8.06901	8.00432	8.28098
ASHGV40029711	4.46595	4.54527	4.62252	4.5825	4.06219	4.51929
ASHGV40034613	7.0241	7.22938	7.09503	7.07198	7.17668	6.97832
ASHGV40017197	7.32608	6.68238	6.74281	7.10243	7.19049	7.13568
ASHGV40034473	6.33644	6.08033	6.42317	5.77628	6.20967	5.51603
ASHGV40024842	6.97182	6.40448	6.54026	6.86034	7.16978	6.93604
ASHGV40036154	5.24161	5.22877	4.93699	5.31198	5.3818	4.95049
ASHGV40036679	7.63533	8.9396	9.09798	7.74192	7.64211	7.55027
ASHGV40050019	6.90447	6.84157	6.52571	6.43037	6.5418	6.6957
ASHGV40019902	4.1286	2.55673	2.58873	3.00912	3.64013	3.3169
ASHGV40012040	7.85203	7.4151	7.09444	7.53363	7.42746	7.73378
ASHGV40040206	6.72382	6.85955	6.78831	7.05919	6.71281	6.975
ASHGV40048116	10.0342	9.63446	9.95905	9.70943	9.70566	9.68157
ASHGV40050088	2.4377	2.55673	2.58873	2.32962	2.45502	2.32196
ASHGV40000208	8.4589	9.01896	8.78355	8.42051	8.32958	8.24614
ASHGV40057576	6.81907	7.0767	7.02646	6.74151	6.75291	6.71405
ASHGV40013431	4.50429	3.87746	4.18364	4.48931	4.13333	4.5747
ASHGV40021741	7.50763	8.65314	8.59843	7.66285	7.65624	7.03921
ASHGV40049947	5.51183	4.76585	5.81623	5.23884	5.13457	5.82931
ASHGV40018834	7.61576	7.47967	7.45338	7.55338	7.53047	7.65411
ASHGV40026595	3.68107	4.11196	3.93724	3.98827	3.65774	3.705
ASHGV40040300	8.61084	7.93718	8.03887	8.56379	8.92115	8.74619
ASHGV40003754	5.41742	5.57861	5.06143	5.2533	5.42696	5.24132
ASHGV40001581	4.32815	3.94221	5.81237	4.81051	4.95837	5.05593
ASHGV40044190	2.4377	2.55673	2.58873	2.32962	2.3308	2.358
ASHGV40036143	6.00243	5.72898	5.724	5.77888	5.98178	6.07008
ASHGV40032685	5.84858	5.69564	6.20372	5.84536	5.9315	6.09417
ASHGV40001766	5.86948	5.90272	5.96262	5.54065	5.44687	5.43772
ASHGV40033516	8.75446	8.23309	9.84022	8.83871	8.83078	8.85628
ASHGV40002366	7.49834	7.21634	7.18211	7.24887	7.17833	7.24387
ASHGV40017613	6.57785	6.72603	6.11181	6.22916	6.2671	6.29728
ASHGV40058935	2.4377	2.55673	2.58873	2.32962	2.3308	2.32196
ASHGV40036436	7.7184	7.36616	7.20938	7.3256	7.42378	7.77953
ASHGV40022828	5.77109	5.46931	5.71924	5.75638	5.78059	5.8591
ASHGV40055068	9.22659	8.80206	9.32798	9.34664	9.30428	9.2508
ASHGV40041994	4.82862	3.50892	4.5789	4.6291	4.89027	4.99364
ASHGV40025843	9.49141	9.5808	8.54482	8.87622	8.71288	8.7983
ASHGV40033443	6.87089	8.16316	8.22051	6.89381	6.99001	6.45517
ASHGV40045359	3.96997	4.35224	4.75901	3.97427	2.87483	4.65468
ASHGV40006007	6.22468	5.62402	5.37465	5.2137	5.18213	5.2173
ASHGV40009570	8.75549	9.6151	9.02885	8.34043	8.49568	8.69451
ASHGV40009019	3.61455	4.55369	4.33369	3.8407	4.07679	3.9565
ASHGV40042859	6.24618	6.50607	6.59629	6.46551	6.46597	6.47747
ASHGV40008805	6.92477	6.68808	6.65569	6.98375	7.2525	7.5134
ASHGV40055748	3.85896	4.02362	4.60756	3.82554	3.67139	4.17891
ASHGV40023297	9.38242	9.52626	9.12357	9.54529	9.63757	9.53571
ASHGV40036792	3.77723	3.49217	2.58873	3.71502	3.09602	3.84518
ASHGV40000528	3.73064	4.56325	3.83104	3.7419	3.39306	3.51473
ASHGV40036208	5.06816	4.78584	4.91485	5.04048	4.63684	5.00195
ASHGV40021938	12.4456	14.3402	14.1828	13.1664	13.2023	12.1507
ASHGV40024639	7.32875	7.54803	7.51687	6.80736	7.16281	7.19317
ASHGV40022319	9.46942	10.0516	10.1295	9.55476	9.55146	9.4856
ASHGV40025910	10.0198	9.54231	10.1448	10.8215	10.5011	10.676
ASHGV40039208	2.4377	2.55673	2.58873	2.32962	2.3308	2.32196
ASHGV40013221	7.85141	7.60169	7.46837	7.86057	7.75853	8.00356
ASHGV40052568	7.97439	8.30765	8.42536	8.08743	8.17677	8.21378
ASHGV40018541	8.06493	7.7357	7.34884	7.31496	7.50342	7.58221
ASHGV40007815	4.72067	5.08683	3.89433	4.77233	4.61116	4.79502
ASHGV40050300	2.4377	4.63255	2.58873	2.32962	2.3308	2.32196
ASHGV40054797	4.75082	4.89175	4.95461	5.18305	4.48967	4.75173
ASHGV40006017	13.3498	13.0354	12.597	13.0748	13.2678	13.2678
ASHGV40015293	10.8817	10.6922	9.77097	10.4593	10.2801	10.1387
ASHGV40008770	6.08438	5.74806	5.37953	6.12845	6.25787	7.02279
ASHGV40020138	5.39829	5.16454	5.38788	5.74913	5.52668	5.62844
ASHGV40025265	6.42111	7.56233	7.7677	6.72798	6.64433	6.37001
ASHGV40003670	7.66736	8.11629	7.96455	7.57962	7.64013	7.56037
ASHGV40019583	8.27022	7.82918	7.91522	8.48249	8.54909	8.5987
ASHGV40002490	5.66873	5.70114	5.42211	5.8703	5.80059	5.60251
ASHGV40041737	9.23645	8.90214	9.32856	9.32243	9.54186	9.62091
ASHGV40027367	8.28232	8.52189	8.60407	8.43559	8.4509	8.41125
ASHGV40022366	4.25553	2.55673	4.45198	3.38986	2.61146	3.36836
ASHGV40050144	5.26559	5.2137	5.09321	5.25254	5.26023	5.19546
ASHGV40036771	7.05646	7.15854	7.17102	7.29584	7.26477	7.37101
ASHGV40009807	5.86629	5.67076	5.15498	5.35845	5.26882	5.30287
ASHGV40015029	2.4377	3.50997	2.58873	2.75875	3.04294	2.72456
ASHGV40011870	11.6123	11.5399	10.9404	10.9325	10.9661	10.7981
ASHGV40058887	10.0308	10.1174	9.8712	9.82721	9.93043	10.1094
ASHGV40049528	5.74433	5.66526	5.16201	5.75417	5.57343	5.91963
ASHGV40019895	6.20614	5.8526	6.35923	6.34151	6.25316	6.29919
ASHGV40038395	7.40728	7.66998	7.32494	6.89492	7.20138	6.91014
ASHGV40028043	8.37208	7.94297	7.49601	7.81426	7.95568	8.05142
ASHGV40046790	8.85177	8.72831	8.50475	8.6913	8.70528	8.78515
ASHGV40042376	5.45833	5.49162	5.59128	5.66654	7.1409	5.41267
ASHGV40015583	8.30888	8.28513	8.31416	8.25248	8.23813	8.36036
ASHGV40059406	3.0488	2.55673	2.58873	2.66545	2.99117	2.77689
ASHGV40046028	8.34599	7.5248	7.5958	8.20409	8.68547	8.67643
ASHGV40045687	5.15019	5.04639	5.00922	5.23751	6.6	5.09164
ASHGV40014622	5.94412	6.45982	6.23756	6.14641	6.52593	6.47958
ASHGV40035144	3.93421	4.10842	2.58873	3.69723	3.69411	3.75015
ASHGV40040407	4.93841	6.08214	4.57548	5.17556	5.10757	5.06997
ASHGV40046491	9.40665	9.15924	9.00237	9.23743	9.20378	9.39783
ASHGV40001647	6.4119	6.03221	7.6343	7.37757	10.4817	6.89211
ASHGV40016343	5.7387	5.19562	5.22953	5.5083	5.46556	5.5403
ASHGV40042766	3.53914	4.4987	5.36802	4.41127	4.15555	3.95401
ASHGV40038898	7.54404	8.2721	8.54281	7.45408	7.3942	6.86194
ASHGV40009150	2.88913	2.55673	2.58873	2.56793	2.3308	2.37972
ASHGV40003097	6.69648	6.80914	6.58583	6.72461	6.80481	6.80736
ASHGV40006550	5.82438	6.47198	6.16839	5.99191	5.85119	5.78085
ASHGV40050022	6.65626	6.32831	6.15142	6.48209	6.38796	6.53546
ASHGV40053857	11.1454	12.3553	12.3853	11.3979	11.3587	10.2942
ASHGV40059501	7.19174	7.04357	7.40477	7.24541	7.1471	7.4754
ASHGV40060635	6.73794	6.8156	6.85473	6.94316	7.24645	7.17951
ASHGV40060424	9.93132	11.1587	11.2743	9.58979	9.4797	9.24962
ASHGV40010564	4.30357	7.14153	3.40798	3.81661	4.05904	3.61636
ASHGV40049416	7.55683	7.47622	7.37346	7.17642	7.31263	7.45529
ASHGV40030458	10.8619	9.40475	10.262	10.9226	11.5669	11.4757
ASHGV40039755	4.48668	4.05172	4.07637	3.59952	3.80305	3.56198
ASHGV40022057	9.15542	9.30031	8.99878	8.96759	8.95991	9.1506
ASHGV40037403	4.08135	3.89362	3.87028	3.8734	4.08388	3.94412
ASHGV40030352	6.86581	5.81675	6.59759	7.78723	7.76025	8.02252
ASHGV40011103	5.30306	3.80919	5.69711	5.71696	7.35568	5.39821
ASHGV40030355	7.16363	7.27971	7.43688	7.22854	7.48511	7.23838
ASHGV40013085	8.44911	8.52035	8.32448	8.33929	8.35565	8.51206
ASHGV40006857	2.4377	2.55673	2.58873	2.32962	2.3308	2.32196
ASHGV40010683	6.89328	8.08547	8.13496	6.7584	6.67617	6.1963
ASHGV40010531	6.53123	7.32143	7.48704	6.90743	6.87565	6.83916
(+)E1A_r60_a97	2.85006	3.18767	3.32708	2.47664	2.47257	2.39075
ASHGV40057864	7.96735	8.09246	7.92518	7.9053	7.95933	8.03747
ASHGV40060039	6.62047	6.26363	6.06371	6.29399	6.26143	6.27018
ASHGV40056194	9.05442	9.07725	8.71903	8.6738	8.82402	8.79782
ASHGV40039587	7.09201	7.16343	6.82321	6.95092	6.96062	6.9344
ASHGV40042477	3.87701	3.39868	3.91079	3.07603	3.44652	4.52447
ASHGV40039428	11.1353	10.4604	10.9284	11.1738	11.0345	11.2227
ASHGV40025709	6.89063	7.33926	7.39757	6.13564	6.48044	6.27549
ASHGV40039572	6.96928	6.3127	6.01992	6.76718	7.16607	6.76655
ASHGV40028190	9.35812	8.99493	8.64345	9.14543	9.05855	9.43694
ASHGV40029039	6.06505	6.31837	6.74464	7.1863	7.06254	6.86694
ASHGV40033964	4.15178	5.16931	3.51889	4.41852	4.18726	4.00172
ASHGV40059661	2.4377	2.55673	2.58873	2.32962	2.91391	2.38291
ASHGV40047865	5.53302	5.22902	4.92069	4.80551	4.98127	5.33726
ASHGV40016824	5.64591	6.00171	5.68698	5.68517	5.63794	5.80599
ASHGV40044260	6.87526	6.50492	6.09469	6.60691	6.59543	6.57491
ASHGV40051147	3.18429	2.55673	3.2915	2.7857	2.54454	2.8248
ASHGV40009046	8.01337	9.19334	9.27283	7.9887	8.11468	8.02317
ASHGV40029460	6.06837	5.75424	5.7976	5.50507	5.91215	6.42957
ASHGV40050535	9.54176	9.98925	9.53793	9.37854	9.24618	9.2532
ASHGV40019854	6.40832	6.42305	6.64989	6.4401	6.6401	6.5987
ASHGV40010175	8.87505	9.07325	9.19334	9.00813	9.03926	8.99392
ASHGV40000242	7.201	6.95001	6.65388	7.14749	6.86525	7.03811
ASHGV40027829	6.61602	6.00797	5.66739	6.78189	7.00765	6.93483
ASHGV40030722	5.29748	5.422	4.86347	4.91071	5.19575	5.3486
ASHGV40019461	4.72361	4.8699	4.58278	4.53967	4.58713	4.66252
ASHGV40029740	7.20563	7.12471	7.23626	7.20526	7.30854	7.29642
ASHGV40008231	6.93347	6.8236	6.69957	7.0648	6.92062	6.86306
ASHGV40014692	11.1365	12.7539	12.2852	10.8535	10.7933	10.7398
ASHGV40028586	4.67486	4.79359	4.94666	4.71305	4.60712	4.75501
ASHGV40016466	8.81842	8.47758	8.40677	8.72889	8.65102	8.91687
ASHGV40021304	4.14502	2.55673	2.58873	2.78553	3.13873	3.28272
ASHGV40046081	5.74953	5.17677	5.25737	5.43726	5.35581	5.32196
ASHGV40002920	4.14822	3.90136	2.58873	3.38189	3.33831	2.6371
ASHGV40009700	8.08684	7.39679	7.12314	7.53812	7.53545	7.90254
ASHGV40034754	4.55011	3.74426	5.62018	4.32548	3.53768	4.05029
ASHGV40014300	9.74071	9.66323	9.81827	9.57161	9.71972	9.87907
ASHGV40051044	5.79874	4.92357	4.91267	5.01526	4.65717	4.12136
ASHGV40027597	3.73379	3.64676	4.21473	3.41186	3.48246	3.712
ASHGV40029250	7.06659	6.89233	6.78872	7.32779	7.00356	7.12865
ASHGV40026638	5.42943	5.14672	5.41853	5.07342	5.15498	5.5307
ETG09_205211	2.4377	2.55673	2.58873	2.32962	2.3308	2.32196
ASHGV40027645	2.4377	2.55673	2.58873	2.32962	2.3308	2.32196
ASHGV40059463	7.81585	7.9707	7.97428	7.86018	7.7302	7.76354
ASHGV40021596	8.61951	8.92503	8.52281	8.47459	8.55086	8.04772
ASHGV40018789	9.57559	9.39435	8.71647	9.19004	9.05809	8.76629
ASHGV40026746	6.38469	7.38603	7.41664	6.55331	6.47779	6.27086
ASHGV40041394	7.37669	7.62464	7.53254	7.50256	7.49414	7.48704
ASHGV40033959	5.30229	5.20606	5.40951	5.60586	5.37588	5.75901
ASHGV40012171	6.92285	6.64609	6.54123	6.89876	6.76692	6.98093
ASHGV40033969	5.66391	5.32691	5.50468	5.82536	5.55003	5.83779
ASHGV40058316	6.26125	6.13298	6.76738	5.98907	6.09995	6.04338
ASHGV40059718	5.58714	6.70702	6.55441	5.73833	5.79781	5.4649
ASHGV40013389	6.67374	6.53637	6.39771	6.84662	6.76034	6.93161
ASHGV40007963	6.74133	6.72822	7.03755	6.7755	6.88893	6.90282
ASHGV40022569	7.47022	7.33311	7.15419	7.11039	7.16574	7.17319
ASHGV40004789	6.89749	7.24662	7.01497	7.01563	7.3498	6.91721
ASHGV40005043	11.1873	10.9079	11.3195	11.6706	11.1554	11.1287
ASHGV40007459	5.41	5.36061	5.63003	5.39829	5.4317	5.36061
ASHGV40026568	6.89073	6.99107	7.12274	6.92573	6.90233	6.9108
ASHGV40022338	7.19296	7.47463	7.43899	7.10752	7.10886	7.19326
ASHGV40008621	2.4377	2.55673	2.58873	2.32962	2.3308	2.49797
ASHGV40059508	3.78878	2.55673	3.66872	2.97897	3.05508	2.92728
ASHGV40054285	9.2423	8.64413	9.09476	9.87649	10.0525	9.98486
ASHGV40030055	10.9732	10.8856	10.0877	10.3984	10.3941	10.4451
ASHGV40059586	5.61208	5.84274	5.53491	5.45573	5.6227	5.70749
ASHGV40016395	2.4377	2.55673	2.58873	2.52254	2.68517	2.58419
ASHGV40014858	6.41483	5.8701	6.02409	6.29455	6.27104	6.44567
ASHGV40002775	7.15301	7.22744	7.22141	7.30895	7.25655	7.39375
ASHGV40034079	5.88872	6.3361	6.15821	6.03953	5.71607	5.56363
ASHGV40050125	8.55298	7.9861	7.84598	8.25279	8.34172	8.46387
ASHGV40039498	10.9601	10.7439	10.6154	10.9122	10.6431	10.9537
ASHGV40021777	6.6065	7.0091	8.15069	7.43064	6.70084	7.24091
ASHGV40002149	4.90348	4.29568	5.35428	5.09438	5.80847	5.24721
ASHGV40005306	4.71737	5.02429	5.71341	5.18492	4.90528	5.09253
ASHGV40003490	3.71631	3.46113	2.58873	2.78485	3.12737	2.86487
ASHGV40010851	3.44634	2.55673	2.58873	3.40201	3.51585	4.32643
ASHGV40008705	7.05077	7.10699	7.06851	6.76092	6.69632	6.77806
ASHGV40014467	6.15746	5.97383	6.01131	6.17145	6.15067	6.29298
ASHGV40028487	5.03704	4.89208	4.8816	5.2927	5.38164	5.4376
ASHGV40027169	4.63886	3.43194	2.58873	3.78521	3.59845	3.78563
ASHGV40016134	6.18873	5.5083	5.97301	6.24829	8.21268	6.29607
ASHGV40054349	6.87009	6.80169	6.78962	6.73323	6.75529	6.80089
ASHGV40019956	5.16319	5.18069	5.00392	5.10216	5.09753	5.05502
ASHGV40012204	6.52324	6.52499	6.30446	6.24964	6.31932	6.69164
ASHGV40052463	6.03687	5.34411	5.11657	4.32191	4.7931	4.20946
ASHGV40050850	9.79667	9.91621	9.75921	9.31336	9.32589	9.21274
ASHGV40057407	7.36441	7.84671	7.76867	7.38559	7.47226	7.36086
ASHGV40010595	11.4451	9.97006	10.7047	11.717	11.7601	11.8155
ASHGV40002044	6.70344	7.57546	7.55278	7.00802	6.72301	6.63142
ASHGV40008036	2.4377	2.55673	2.58873	2.32962	2.3308	2.32196
ASHGV40052812	7.56262	8.38234	8.2176	7.6201	7.71221	7.36152
ASHGV40032803	6.96516	5.98362	6.10841	7.23198	7.62493	7.6163
ASHGV40018273	7.60361	7.65124	7.77841	7.87	7.92969	7.92302
ASHGV40014516	8.95526	8.72499	8.69563	8.94706	8.91466	9.11299
ASHGV40026798	7.68818	8.04275	7.36426	7.29984	7.384	7.10575
Rat-GAPDH_5	9.52264	9.21905	9.29597	9.65089	9.46869	9.60992
ASHGV40004855	7.84802	7.69277	7.69747	7.9118	7.92142	8.17555
ASHGV40057833	7.11931	7.83469	7.85898	6.94027	6.86595	6.82009
ERCC-00160_243	5.05397	5.22427	4.94629	4.65036	4.47269	4.60787
ASHGV40029222	4.69607	4.84848	4.64133	5.07251	5.29653	5.24283
ASHGV40050208	7.10342	7.337	7.28684	7.37467	7.38295	7.37576
ASHGV40019637	9.30257	9.20318	9.2815	9.39698	9.25988	9.4093
ASHGV40047924	4.48921	4.02617	4.07989	4.17736	4.35795	4.2429
ASHGV40045132	3.66872	3.76331	3.2363	3.09523	3.74855	3.35936
ASHGV40032596	6.46964	5.93705	6.38382	7.01123	6.69648	6.65874
ASHGV40054943	7.46068	7.00254	8.00133	7.87225	8.3046	8.17504
ASHGV40003678	7.33584	6.97127	7.32222	8.32414	7.78579	7.75926
ASHGV40050913	2.4377	3.70013	2.58873	2.32962	2.3308	2.32196
ASHGV40006628	5.71107	5.67557	5.90334	6.11081	5.92174	5.88256
ASHGV40023559	11.1782	11.8452	12.2197	10.7562	10.7392	10.5965
ASHGV40036894	7.94118	8.22822	7.97791	8.47806	8.39163	8.57311
ASHGV40057542	9.12448	9.25806	9.15781	9.19299	9.20072	9.35744
ASHGV40056326	3.79594	5.32641	5.26072	4.29209	4.4215	4.22337
ASHGV40036198	8.57013	8.4646	8.34895	8.40519	8.45052	8.6913
ASHGV40018023	8.86829	9.87665	9.82605	9.20182	9.14519	8.77265
ASHGV40012578	9.08872	9.15982	9.03856	9.00018	9.06034	9.13094
ASHGV40026249	9.92928	10.0755	9.95594	9.66063	9.68973	9.83398
ASHGV40021725	7.32721	5.62167	5.57734	5.7793	5.46003	5.80588
ASHGV40053212	5.44618	6.4417	6.60675	6.54649	6.80961	7.01516
ASHGV40051848	3.18622	2.55673	3.93123	3.86137	4.13286	3.3917
ASHGV40038334	6.10429	5.93743	5.74224	6.29559	6.07704	6.2432
ASHGV40042447	7.26442	8.0004	7.92359	7.10722	7.29722	7.01318
ASHGV40017696	10.6636	14.0744	13.3417	10.7633	10.5184	9.7204
ASHGV40009854	7.99185	7.44105	7.65485	8.45664	8.0455	8.18158
ASHGV40009402	5.09907	4.57163	4.80417	5.64305	5.32367	5.51359
ASHGV40041544	8.04471	7.76744	7.59259	7.75018	7.74087	7.90195
ASHGV40019973	7.89536	7.7732	7.86986	8.09687	8.19403	8.25334
ASHGV40053696	12.6409	11.2082	11.5664	13.0773	12.8275	13.0261
ASHGV40040820	13.4533	12.5041	13.3498	13.6546	13.6307	13.884
ASHGV40028658	7.83626	8.30822	8.33663	7.90105	7.77766	7.8306
ASHGV40053298	5.98991	5.4894	5.1748	6.03696	6.11519	6.21824
Negative008	5.76772	5.75061	5.58016	5.99345	6.27853	6.11877
ASHGV40003595	2.4377	2.55673	2.58873	2.44083	2.3308	2.32196
ASHGV40032496	7.16076	7.03519	7.17711	7.43688	7.24757	7.41421
ASHGV40060397	8.41085	8.07414	8.20806	8.50746	8.4719	8.62745
ASHGV40054566	7.55329	6.95462	7.67352	7.96224	7.68296	7.93842
ASHGV40016359	11.2161	9.90908	9.98047	10.7924	11.3903	11.238
ASHGV40042531	3.51635	2.55673	3.52588	3.35804	3.00546	3.56576
ASHGV40019435	9.95359	9.7706	9.70057	9.89786	9.99688	10.0946
ASHGV40019034	9.11569	8.37975	8.69303	9.09238	9.40999	9.45302
ASHGV40026012	6.88437	5.92687	6.69428	7.8004	7.85091	8.05875
ASHGV40051728	3.32251	3.44609	4.11842	4.01812	4.28576	4.34457
ASHGV40039634	7.19468	7.11648	6.88375	7.2683	7.24609	7.14338
ASHGV40038982	2.89736	2.55673	2.58873	3.07132	3.55126	3.0488
ASHGV40008867	9.72059	9.78807	9.54258	9.67243	9.69558	9.85535
ASHGV40048241	6.36727	6.04445	5.76302	6.1107	6.06424	6.08952
ASHGV40031311	6.40924	6.00777	6.22617	6.70363	6.80745	6.68902
ASHGV40052627	6.52921	6.83703	6.68877	6.80202	6.61439	6.72611
ASHGV40038023	8.59709	8.51219	8.32656	8.44628	8.38452	8.58252
ASHGV40045148	3.02883	4.01235	3.28006	3.8282	3.91767	3.50949
ASHGV40009326	7.42417	7.92758	7.73269	7.62346	7.63714	7.68686
ASHGV40034259	6.36259	6.29509	5.57443	6.17719	5.78776	5.96146
ASHGV40014972	8.52666	8.20815	8.67904	8.37705	8.56577	8.51769
ASHGV40057455	5.44363	2.55673	2.58873	2.32962	2.3308	2.32196
ASHGV40017202	3.36496	3.62953	2.58873	3.62643	3.50658	3.14989
ASHGV40045352	8.53693	8.7325	8.56038	8.60708	8.7294	8.81964
ASHGV40046539	2.4377	2.55673	3.54182	3.35029	3.48916	3.3861
ASHGV40033087	5.46983	5.32605	7.59893	5.70233	5.38489	5.62694
ASHGV40006013	5.92607	5.13886	5.99988	4.96417	4.8958	5.21903
ASHGV40014329	7.39721	7.28475	7.47771	7.58145	7.34509	7.61464
ASHGV40047385	6.91653	7.57598	7.40223	6.79172	6.94083	6.91247
ASHGV40024623	10.1547	10.7289	10.6733	10.0048	10.1039	10.3579
ASHGV40044298	5.94249	5.98394	6.1056	6.01344	5.90759	5.97755
ASHGV40009075	3.02	5.10811	5.96668	3.20707	3.98904	3.89954
ASHGV40035126	11.6506	12.0257	11.6948	11.2139	11.531	11.5001
ASHGV40033680	3.81976	2.55673	2.58873	2.9897	3.04373	3.25177
ASHGV40049082	5.4926	5.44087	4.98388	4.93596	4.98301	4.91897
ASHGV40058193	6.80327	6.93912	6.5677	6.78798	6.76416	6.8058
ASHGV40026390	7.60058	7.83585	7.55294	7.71992	7.51378	7.65778
ASHGV40023245	5.22127	5.13263	5.42571	5.11187	4.88997	5.24016
ASHGV40042994	4.50941	5.07271	4.06418	4.11975	4.29361	3.83348
ASHGV40032946	9.84497	10.1601	10.0839	9.91146	9.82466	9.93113
ASHGV40052861	5.60296	5.41506	5.04048	5.67744	5.3642	5.31605
ASHGV40048627	2.4377	2.55673	2.58873	2.32962	2.3308	2.32196
ASHGV40056098	14.5353	13.281	13.6603	14.9599	15.1183	15.1113
ASHGV40050590	3.58444	4.85589	3.48172	3.64711	3.61369	3.89979
ASHGV40000340	8.24314	8.47359	7.79872	8.27727	8.23954	8.20589
ASHGV40058187	17.0571	17.1855	17.55	17.55	17.55	17.55
ASHGV40001146	11.4396	11.4213	11.1769	11.5436	11.2235	11.3402
ASHGV40034545	7.66374	7.69174	7.78694	7.87429	7.87388	7.84571
ASHGV40011277	2.4377	5.8401	2.58873	2.32962	2.3308	2.62156
ASHGV40003493	11.7601	11.7409	10.8743	10.9469	11.4496	11.5059
ASHGV40054134	6.48574	5.41742	6.61826	7.11727	7.45618	7.59264
ASHGV40030925	5.92669	5.68687	5.45271	6.47085	6.82525	6.89905
ASHGV40031310	13.0469	14.0134	14.1043	13.3431	13.4256	12.7237
ASHGV40044052	9.96546	10.3028	9.95543	9.60271	9.42446	9.30742
ASHGV40058289	4.01885	3.66657	3.73989	4.33369	4.2068	4.27807
ASHGV40023353	7.40953	7.1919	7.22036	7.48587	7.3917	7.54555
ASHGV40056918	6.86444	6.75955	6.75471	6.85537	6.8573	7.09444
ASHGV40034570	4.30266	4.074	3.17402	3.72786	3.97819	4.07176
ASHGV40020607	6.37649	6.29096	6.02515	6.62109	6.61722	6.48997
ASHGV40024041	3.91917	3.36886	5.91861	3.99118	3.72617	3.78929
ASHGV40011887	7.62818	7.54329	7.26558	7.39373	7.37066	7.53079
ASHGV40029047	5.87	6.0551	6.72603	6.48871	6.46773	6.73412
ASHGV40014608	7.24452	7.47153	7.32926	7.15075	7.10858	7.03082
ASHGV40004532	5.31605	5.11456	4.29512	3.34055	4.96829	5.396
ASHGV40007659	6.35279	5.82513	5.57866	5.74351	5.77467	5.86514
ASHGV40046457	8.8072	8.42277	8.47214	8.59174	8.62974	8.85089
ASHGV40004667	5.58969	4.78033	5.63113	4.55052	4.43481	4.45207
ASHGV40051576	9.61308	8.99602	9.05552	9.85327	9.90695	10.0729
ASHGV40016414	6.63814	8.20972	7.94602	6.77858	6.96546	6.55441
ASHGV40038161	6.22741	6.19762	6.29576	6.35665	6.05224	6.34304
ASHGV40003196	4.44685	4.24822	4.86958	4.99633	4.89639	4.73205
ASHGV40007073	6.36328	6.20847	6.67711	6.53171	6.60908	6.58104
ASHGV40042654	8.64746	8.58335	8.45567	8.61084	8.62625	8.95797
ASHGV40004070	5.72792	5.792	6.37498	6.03472	5.98068	6.04268
ASHGV40007224	10.5774	12.386	12.3998	10.56	10.5288	10.161
ASHGV40005421	8.44604	8.23256	8.32724	8.48873	8.54393	8.35894
ASHGV40052839	7.79595	7.46663	7.17167	7.55278	7.57607	7.20585
ASHGV40012368	5.51108	5.05759	5.23818	5.36912	5.61587	5.52447
ASHGV40001531	7.87602	7.93976	7.67597	7.55035	7.71287	7.73098
ASHGV40018122	12.925	12.8007	12.817	12.6084	12.6887	12.6563
ASHGV40022290	4.84767	4.6643	4.49537	4.79125	4.63346	4.45773
ASHGV40049973	2.4377	2.55673	3.6309	2.71192	2.60801	2.38776
ASHGV40042159	6.62319	6.26922	6.14641	6.35858	6.34269	6.44414
ASHGV40029277	6.6963	6.20035	6.00357	6.30143	6.12542	6.4401
ASHGV40049980	9.72137	9.45678	9.6516	9.92373	9.98092	9.91436
ASHGV40007110	4.13116	4.01335	3.97385	3.84003	4.34798	4.16486
ASHGV40015159	9.06567	8.51497	8.29567	8.81665	8.8469	9.10885
ASHGV40029430	6.8509	6.99153	7.38941	7.17535	7.21914	7.11333
ASHGV40020732	4.64359	4.33755	4.43615	4.37684	4.19367	3.58842
ASHGV40038171	4.95049	4.98135	5.02857	5.34462	5.35829	5.46537
ASHGV40013859	8.68244	8.16124	7.77887	8.24954	8.18861	8.43046
ASHGV40041501	4.67285	5.90683	6.91305	6.36833	5.55897	5.20641
ASHGV40055451	8.77265	8.69118	8.61766	8.85752	8.88325	9.10949
ASHGV40060487	5.08646	4.29486	4.17854	5.1565	5.29475	4.98808
ASHGV40004925	6.71856	6.57169	6.54467	6.55365	6.45732	6.6401
ASHGV40006271	8.44871	9.11431	9.01434	8.68342	8.64859	8.5848
ASHGV40049184	9.28231	9.13982	9.56603	9.50209	9.73131	9.85659
ASHGV40051027	7.5222	6.9942	7.71425	8.09113	7.55203	7.66435
ASHGV40001489	4.78693	4.63096	4.65608	5.37105	4.95966	4.81331
ASHGV40039314	4.20774	4.54759	4.37605	4.46217	4.38672	4.39456
ASHGV40034374	7.58718	7.50017	7.8216	7.98131	7.99447	7.9887
ASHGV40032123	6.5979	6.4779	6.77362	6.86748	6.45267	6.74988
ASHGV40056972	8.35271	8.01909	8.09412	8.36826	8.31143	8.41645
ASHGV40002412	5.04594	4.87897	4.73974	5.1333	5.10183	5.08448
ASHGV40056317	6.59191	6.25316	6.18949	6.56951	6.70249	6.71688
ASHGV40034696	13.0566	14.1022	14.2546	13.1785	13.4403	12.4661
ASHGV40041614	5.69909	5.15116	5.00012	5.40538	5.35387	5.60391
ASHGV40059716	5.90429	6.14765	5.99756	6.15735	6.43789	6.3296
ASHGV40057077	4.99343	6.23964	6.06676	4.64657	4.65263	3.88255
ASHGV40026258	5.66113	5.62707	5.66469	5.46952	5.70426	5.75729
ASHGV40018282	4.50375	4.02508	4.76157	4.99583	4.46012	4.13307
ASHGV40003943	9.46032	9.40797	9.28333	9.51914	9.57762	9.65275
ASHGV40039225	7.02195	7.87804	7.63892	6.62889	6.81985	6.38607
ASHGV40036360	6.09695	6.26424	6.30512	6.1884	6.19802	6.2204
ASHGV40004129	12.1999	13.1962	12.8328	11.7848	11.8155	10.372
ASHGV40009831	5.72921	5.19813	5.59498	5.21393	5.84035	5.77672
ASHGV40000114	15.9709	15.0405	15.7492	16.3201	16.4257	16.3608
ASHGV40025239	9.5865	9.98114	9.89672	9.55451	9.73906	9.68219
ASHGV40036694	7.13175	5.88088	6.54762	7.85181	7.5158	7.68374
Negative033	5.88656	5.80001	5.69089	5.92398	5.95885	5.99888
ASHGV40034309	7.15923	7.12118	7.16173	6.85826	7.01452	7.10059
ASHGV40047233	8.35933	8.58698	8.34032	8.06293	8.01788	7.9589
ASHGV40014098	7.69968	7.11237	7.03834	7.42348	7.7755	7.81251
ASHGV40006480	6.25851	6.95124	6.84297	6.47012	6.52499	6.32805
ASHGV40053509	6.16053	6.34208	6.02799	6.38091	6.35704	6.3446
ASHGV40005833	6.60262	6.54114	6.60067	6.78435	6.79347	6.91428
ASHGV40027292	5.96405	5.59082	7.44199	7.80394	5.86425	9.30341
ASHGV40057638	5.11548	5.82504	5.75088	5.01068	5.38382	4.95261
ASHGV40009821	8.48531	8.50285	8.35485	8.59052	8.52406	8.62757
ASHGV40029154	8.13061	8.59552	8.42549	7.90347	7.80075	7.53669
ASHGV40041672	4.81872	4.70015	4.40786	4.76307	4.50732	4.66342
ASHGV40022127	3.93304	3.50864	2.58873	3.65238	3.79894	4.48083
ASHGV40020508	5.57866	5.60963	5.63037	5.74046	5.44922	5.86068
ASHGV40001388	9.79123	9.13434	9.53259	10.622	10.0201	9.95646
ASHGV40001040	10.1347	10.1752	9.43387	9.7944	9.72622	9.70678
ASHGV40032129	2.4377	2.55673	2.58873	3.60646	2.72777	3.97069
ASHGV40060382	4.78312	4.99052	4.69704	4.94931	4.77357	4.77038
ASHGV40055535	5.20612	5.18375	4.84324	5.33408	5.38324	5.27455
ASHGV40021594	11.8308	15.2829	14.9465	11.3127	10.9279	9.71129
ASHGV40030653	5.71616	5.77807	6.27405	6.95853	6.00307	5.76868
ASHGV40011648	9.15732	9.31399	9.12947	9.29487	9.15084	9.2574
ASHGV40000448	5.38086	5.29158	5.62581	5.73817	5.77898	5.87425
ASHGV40044102	7.95646	7.69246	7.8306	7.89928	7.9861	8.11122
ASHGV40022897	6.58365	7.14257	7.02688	6.79062	6.78024	6.65419
ASHGV40052487	5.19492	5.19511	5.50979	5.65463	5.60783	5.74
ASHGV40018186	6.23717	6.49559	6.71383	6.32534	6.27293	6.40473
ASHGV40012221	6.94556	7.71965	7.63294	7.28567	7.28659	7.03542
ASHGV40059502	2.4377	2.55673	2.58873	2.32962	2.3308	2.32196
ASHGV40053974	5.71087	4.07925	4.49735	4.06543	3.88602	3.59256
ASHGV40047499	5.23665	5.03736	5.11736	5.0428	5.26859	5.27556
ASHGV40043906	5.08275	5.12756	5.5203	5.51868	5.2037	5.23121
ASHGV40044256	8.43046	7.83758	8.50523	9.26754	9.25503	9.58397
ASHGV40025290	7.26665	7.4286	7.13812	7.0239	6.99617	7.14602
ASHGV40006954	7.93309	8.6694	9.19696	7.92672	7.87661	7.87953
ASHGV40030667	8.00261	7.77185	7.68586	8.29429	8.1736	8.27425
ASHGV40013689	6.07763	5.99756	6.01226	6.1456	5.83088	6.09632
ASHGV40036914	8.99243	8.93252	8.85353	9.02524	9.0136	9.17548
ASHGV40059462	5.23741	5.16758	5.04191	5.11548	5.07423	5.19456
ASHGV40013602	7.06709	6.90785	6.67492	6.77966	6.82896	6.82965
ASHGV40047003	6.71848	6.81	6.72074	6.72877	6.74633	6.7452
ASHGV40013938	6.04856	5.37152	5.32675	5.44011	5.43726	5.60243
ASHGV40024837	5.84954	6.13317	5.58657	5.73444	5.52748	5.67533
ASHGV40044897	7.90987	7.6133	7.3918	7.64828	7.56334	7.71713
ASHGV40053825	6.08341	5.71341	5.48377	6.14131	5.81569	6.08096
ASHGV40010615	3.84331	4.21599	3.27769	4.24355	4.5567	4.40937
ASHGV40039646	9.91098	9.57146	9.40773	9.89071	9.79383	10.1154
ASHGV40056838	5.99931	6.8623	6.20521	5.62789	5.64669	5.29435
ASHGV40015637	8.07132	7.62705	7.44747	7.96674	7.94446	8.1109
ASHGV40032233	6.76535	6.78258	6.59094	6.73724	6.78336	6.74417
ASHGV40044350	8.10308	8.09839	7.87953	8.12194	8.09562	8.14353
ASHGV40051258	3.11723	3.57866	5.32641	4.38271	4.15611	3.67527
ASHGV40056894	7.77649	8.50805	8.36662	7.59437	7.71667	7.74263
ASHGV40055430	7.26416	6.34722	6.70968	7.26577	7.53633	7.45029
ASHGV40035892	8.3012	7.62263	7.61043	9.15766	8.90928	9.2385
ASHGV40032269	2.4377	2.55673	2.58873	2.73921	3.06451	2.81819
ASHGV40000300	2.4377	2.55673	2.58873	3.30053	3.32033	3.72617
ASHGV40058729	2.80557	3.36255	2.58873	2.87309	2.3308	2.35176
ASHGV40022954	7.26162	7.53972	6.60831	7.36577	7.15318	7.16681
ASHGV40058826	3.52588	3.69014	2.58873	3.30786	3.7296	3.28069
ASHGV40056909	8.72068	8.83966	8.43224	8.49586	8.45526	8.51779
ASHGV40009358	7.3269	7.25723	7.12226	7.4023	7.326	7.51263
ASHGV40036576	3.29775	2.55673	3.34574	3.67339	3.02721	3.72938
ASHGV40018748	6.27946	6.65923	6.45416	6.49294	6.59213	6.51359
ASHGV40058095	4.67936	4.46562	4.34981	5.00603	4.78312	5.00298
ASHGV40006795	5.09802	3.28574	2.58873	2.47173	2.47432	2.7766
ASHGV40044859	10.0221	8.96184	8.84341	9.93452	9.88488	10.2083
ASHGV40006542	5.48237	5.05161	5.40243	5.1724	4.98254	4.92295
ASHGV40028329	8.77525	8.62577	8.2175	8.49944	8.37407	8.63465
Negative051	6.12641	6.51495	6.24132	5.94905	5.90191	5.62001
ASHGV40036856	4.66088	4.61493	7.10699	4.5913	4.59342	4.70409
ASHGV40008988	6.96848	6.61003	6.43887	6.94848	6.7548	7.01476
ASHGV40060625	3.63933	2.55673	2.58873	2.89653	3.02967	3.53873
ASHGV40059713	6.46551	7.05738	6.87789	6.42257	6.26792	6.13859
ASHGV40051622	8.21303	8.04262	7.90244	8.08555	8.12104	8.37785
Rat-GAPDH_3	7.44057	7.57183	7.55769	7.14668	7.31302	7.39429
ASHGV40000710	8.20774	7.60235	7.2607	7.58785	7.66808	7.89026
ASHGV40033965	8.83228	8.74084	8.59767	8.88881	8.86109	8.95234
ASHGV40027333	3.86841	3.16896	3.93216	3.2283	3.06743	3.29775
ASHGV40040963	7.97937	7.57802	8.16917	8.61435	9.43918	9.28765
ASHGV40036770	7.20725	7.0229	7.14804	7.16822	6.94202	7.1748
ASHGV40024371	8.28692	9.75817	9.73951	8.23256	8.21794	8.04163
ASHGV40032091	3.15687	2.55673	2.58873	2.88654	2.76838	2.96944
ETG10_195139	5.63263	6.28876	5.96927	5.60634	5.41393	5.41885
ASHGV40038258	9.68124	11.1802	11.3398	9.95853	9.94491	8.77488
ASHGV40049760	5.58948	5.38037	5.27137	5.6032	5.65227	5.84718
ASHGV40026481	7.6983	8.87767	9.0248	7.90391	7.87336	7.51231
ASHGV40028386	9.03887	9.07707	8.38252	8.88347	8.73829	8.68307
ASHGV40014110	6.54312	6.62494	6.34202	6.26809	6.24797	6.31024
ASHGV40039262	11.4548	10.3524	10.9455	11.4221	11.7137	11.8369
ASHGV40026077	12.7499	11.8026	11.7152	12.9874	13.0863	13.3894
ASHGV40025778	4.48487	3.88699	3.8897	4.16895	4.79726	4.40871
ASHGV40021817	6.62423	6.82717	6.79443	6.95846	6.8673	6.88446
ASHGV40033858	7.07539	7.46567	7.35445	7.32119	7.30307	7.25352
ASHGV40060386	7.08534	7.24795	6.53373	6.82877	6.79594	6.71482
ASHGV40015999	9.74321	9.42127	9.1719	9.80168	9.70334	9.97914
ASHGV40006876	2.4377	2.55673	2.58873	2.51065	2.74664	2.89431
ASHGV40060600	7.03276	7.14955	6.92585	6.75665	6.71277	6.84183
ASHGV40020153	4.69332	3.79834	3.98619	5.00695	4.67097	4.59859
ASHGV40028292	3.94381	4.2677	3.81775	3.84121	3.75811	3.40255
ASHGV40038178	6.04419	5.75345	5.69787	6.01814	6.02544	6.15608
ASHGV40027372	6.17539	5.99941	5.90144	6.42137	6.08327	6.21759
ASHGV40042588	5.07922	4.87709	6.00678	6.37133	5.9979	6.07567
ASHGV40025726	10.7907	10.9385	10.8986	10.7289	10.6686	10.8049
ASHGV40017928	7.84472	7.50084	7.40953	7.89742	7.8335	7.9284
ASHGV40012051	8.04223	9.14716	9.25479	8.22129	8.32303	7.28759
ASHGV40023861	8.71307	8.4599	8.31583	8.35271	8.3044	8.49671
ASHGV40027421	7.8104	8.22809	8.15144	7.88837	7.9643	7.94304
ASHGV40050083	8.77598	8.65915	8.53741	9.0579	8.94289	9.14869
ASHGV40032178	8.97594	9.21752	9.27454	9.02593	9.05544	9.21963
ASHGV40012444	6.48831	6.08674	6.32694	6.25165	6.05818	6.19623
ASHGV40027806	2.82949	3.53031	3.86928	2.63099	3.16015	2.32196
ASHGV40019836	6.61785	6.73669	6.95853	6.66159	6.77935	6.68971
ASHGV40053813	2.4377	2.55673	2.58873	2.32962	2.3308	2.32196
ASHGV40011927	11.2291	9.79334	11.2796	11.6501	11.7792	11.9689
ASHGV40047117	7.79107	7.67004	7.89403	8.01485	7.90347	7.98367
ASHGV40004798	5.03527	4.98187	5.2103	5.65969	5.68064	5.53505
ASHGV40044695	5.66786	5.62315	6.20127	6.28456	8.23121	6.13644
ASHGV40047166	2.92917	2.55673	2.58873	3.04507	4.05673	2.67774
ASHGV40028623	3.8595	3.93178	4.35086	4.3448	4.39316	4.0875
ASHGV40028418	7.90646	8.25623	7.59773	7.51067	7.53283	7.15427
ASHGV40020063	6.85682	7.05357	7.05536	7.09235	7.09048	7.04603
ASHGV40013881	11.7812	10.0789	11.629	11.9639	13.2575	12.9688
ASHGV40024765	2.4377	2.55673	2.58873	2.32962	2.3308	2.32196
ASHGV40050902	4.75784	4.74282	4.72897	4.63035	4.83238	4.97896
ASHGV40000380	4.02271	2.55673	2.58873	2.75228	2.71249	2.9438
ASHGV40023594	4.11661	4.01837	4.36341	4.03849	4.13349	4.12958
ASHGV40042674	9.75186	9.59149	9.5461	9.65908	9.79561	9.74071
ASHGV40007674	10.3607	9.33377	10.1701	10.2029	10.7002	10.6274
ASHGV40060768	9.36456	9.05258	8.87267	9.21963	9.29487	9.4098
ASHGV40051862	6.50731	7.91683	8.23451	6.89063	6.91247	6.26534
ASHGV40033903	5.30152	5.24291	5.08203	4.82565	5.02806	4.89309
ASHGV40012031	4.7836	5.51634	5.28603	4.5406	4.23683	4.30897
ASHGV40032999	5.63721	6.22978	5.985	5.77878	6.07816	6.01141
ASHGV40021681	8.6427	8.2805	8.51779	9.00042	8.88223	9.00607
ASHGV40048736	7.95189	7.74078	7.42242	7.90254	7.79372	8.01788
ASHGV40050011	5.1142	4.88216	4.76769	5.19218	5.31895	5.33242
ASHGV40060189	7.29437	7.45695	7.3292	7.38359	7.35194	7.55241
ASHGV40006287	7.3009	7.33551	7.2506	6.98272	7.23499	7.11373
ASHGV40021423	9.45862	9.13926	8.96448	9.4718	9.40253	9.649
ASHGV40040541	3.53656	2.55673	2.58873	3.96539	3.11094	2.70016
ASHGV40039886	8.56846	8.29553	8.32046	8.74244	8.5893	8.821
ASHGV40040586	11.4436	11.5155	11.1941	11.4484	11.598	11.8928
ASHGV40001888	3.80448	3.60751	3.84595	3.88785	4.21292	4.35666
ASHGV40042490	4.62384	3.95063	4.21722	4.90436	5.01101	4.96893
ASHGV40036292	6.29758	5.74458	6.44563	6.5739	6.25445	6.73485
ASHGV40052213	2.4377	2.55673	2.58873	2.82914	2.57089	3.16803
ASHGV40041753	13.116	11.5808	13.1545	13.5668	14.1828	14.2409
ASHGV40008105	8.79281	8.5987	8.40581	8.49357	8.56846	8.3051
ASHGV40047038	8.27085	9.08824	9.20749	8.40499	8.24331	7.96982
ASHGV40052178	4.59164	4.78932	3.98031	4.02039	4.11274	3.64845
ASHGV40034042	6.74575	8.04791	8.06255	6.99561	7.05297	6.43773
ASHGV40043351	11.718	10.7616	10.9232	11.5613	11.8974	11.8399
ASHGV40018010	7.88895	8.40083	8.30927	7.88501	8.04882	7.93809
ASHGV40026444	4.92777	5.20467	5.19575	4.70185	4.94857	4.72336
ASHGV40010585	8.74303	8.23541	7.96247	8.49818	8.47291	8.70512
ASHGV40032809	7.04115	7.28614	7.22419	7.07283	7.17431	6.90956
ASHGV40015767	8.83944	9.99318	10.0954	9.07536	9.04998	8.64585
ASHGV40036858	11.4585	10.1565	11.0824	11.3119	11.7569	11.6368
ASHGV40010124	5.29232	5.27257	5.27164	5.79645	5.5879	5.60613
ASHGV40027370	4.35076	3.17331	2.58873	2.92836	3.08505	3.47788
ASHGV40020458	3.66734	3.77142	4.00696	4.09628	4.6192	3.9162
ASHGV40041045	8.1193	8.38763	8.69589	8.1415	8.12778	8.14366
ASHGV40060656	5.651	5.61821	5.38432	5.52504	5.60222	5.48518
ASHGV40035411	2.4377	2.55673	2.58873	2.32962	2.3308	2.32196
ASHGV40034487	5.5839	5.51076	4.79555	5.69037	5.4434	5.42183
ASHGV40028100	2.4377	2.55673	2.58873	2.32962	2.3308	2.32196
ASHGV40002173	7.06564	7.59397	7.52674	6.8255	6.95343	6.95477
ASHGV40016539	8.3447	9.22688	9.06377	8.5844	8.63406	8.42649
CUST_11_PI418767722	16.8735	16.2592	16.7421	16.6647	16.7657	16.7166
ASHGV40014691	4.97716	5.00203	5.11941	5.28916	5.30796	5.23957
ASHGV40006859	7.94179	7.5756	7.82792	7.95568	7.96155	8.18394
ASHGV40038820	5.02464	5.08371	4.82627	4.70409	4.70384	4.98948
ASHGV40028897	9.30042	9.39369	8.9274	9.0455	8.94954	9.03351
ASHGV40050741	7.61967	9.2593	9.07915	7.85287	7.92467	7.01528
ASHGV40049961	7.31566	7.07055	7.27746	7.3105	7.32268	7.56132
ASHGV40035739	2.4377	2.55673	2.58873	2.51466	2.3308	2.32196
ASHGV40028105	5.70183	5.80096	5.35165	5.35762	5.45091	5.39805
ASHGV40048268	7.87064	7.76407	7.72605	7.67409	7.46945	7.78477
ASHGV40035083	9.0329	10.2133	10.3967	9.29597	9.29535	8.65233
ASHGV40017978	6.96573	7.00688	6.99454	7.2516	7.23637	7.13279
ASHGV40035757	14.3219	13.9919	14.1709	14.087	14.1805	14.2778
ASHGV40047963	8.58116	9.46061	9.66971	8.94887	8.86796	8.43159
ASHGV40043994	8.74761	8.77371	8.41006	8.49659	8.41125	8.14822
ASHGV40044325	8.63319	8.5582	8.68604	8.99654	8.84288	9.10422
ASHGV40045262	7.24795	7.15907	6.36609	6.4626	6.791	6.71285
ASHGV40014165	10.497	14.2258	14.0885	10.3436	10.0671	9.26152
ASHGV40057750	8.57662	9.54959	9.5754	8.52571	8.40051	8.43902
ASHGV40015398	3.91024	2.55673	3.92084	3.6514	3.3076	3.05722
ASHGV40041240	4.56734	2.55673	2.58873	2.32962	2.3308	2.32196
ASHGV40010355	6.24781	2.55673	2.58873	3.7183	2.78152	3.44652
ASHGV40016749	5.94711	5.9723	5.87694	6.17778	6.1713	6.26263
ASHGV40020934	7.74314	7.61071	7.32712	7.71111	7.8016	8.00979
ASHGV40011395	10.5444	12.3628	11.9834	10.2778	10.1811	9.91484
ASHGV40000495	6.48688	6.37076	6.51495	6.47898	6.6142	6.71383
ASHGV40044976	3.57644	2.55673	2.58873	2.32962	2.82247	2.33792
ASHGV40013885	8.08808	7.58844	7.15839	7.58976	7.65715	7.87243
ASHGV40049512	8.39309	7.81908	8.03687	8.97304	9.22674	9.21256
ASHGV40048517	8.19934	7.59937	7.65581	8.68168	9.01104	8.98325
ASHGV40026535	4.82074	5.1085	4.43838	5.10914	4.91324	5.03667
ASHGV40011038	9.2691	9.94262	9.97514	9.28181	9.24529	8.73268
ASHGV40002744	2.4377	4.28131	2.58873	3.09654	3.58299	3.01658
ASHGV40048707	4.40335	2.55673	2.58873	3.15318	3.25797	3.23742
ASHGV40014340	5.58395	5.20149	4.55381	4.6094	4.64164	4.70933
ASHGV40046203	5.99642	5.59639	5.12147	5.68496	5.61417	5.43904
ASHGV40056052	4.00513	2.55673	3.24051	3.96933	3.81051	3.96682
ASHGV40041083	11.817	11.4675	10.6174	11.2453	11.2465	11.3629
ASHGV40043801	3.18926	2.55673	3.55126	3.17582	3.59521	3.03906
ASHGV40011725	5.10996	5.42967	5.1567	5.31048	5.48675	5.50737
ASHGV40006172	7.31632	7.29333	7.17648	7.39283	7.29542	7.3757
ASHGV40019891	4.30165	3.39551	2.58873	3.46475	2.80394	3.35874
ASHGV40006557	2.4377	2.55673	4.70289	2.32962	2.3308	2.32196
ASHGV40041987	9.07194	8.57867	9.30828	8.99392	8.98374	9.46208
ASHGV40011316	7.262	7.13721	6.73357	7.2626	7.13823	7.2953
ASHGV40056705	4.97259	5.10121	4.9997	5.48638	4.82454	5.50486
ASHGV40019193	5.54113	5.07104	5.71863	5.75488	6.29502	5.82598
ASHGV40008675	7.08063	7.72123	7.81398	7.32083	7.23415	7.14627
ASHGV40001288	5.2328	5.4664	5.32867	5.56156	5.80682	5.42607
ASHGV40022752	5.29954	5.35193	5.08217	5.21474	4.97716	5.30973
ASHGV40023628	4.66208	4.35607	4.61714	5.23827	5.04223	5.10267
ASHGV40060057	5.40495	6.55388	6.23349	5.41244	5.60296	5.0308
ASHGV40024510	5.74971	5.42105	4.99037	5.57337	5.58951	5.4099
ASHGV40006894	2.4377	2.55673	2.58873	2.32962	2.3308	2.32196
ASHGV40017725	10.7546	9.38826	10.612	11.5126	10.9761	11.6487
ASHGV40020432	8.74057	8.00425	8.43416	9.18197	9.0854	9.00376
ASHGV40053363	2.4377	2.55673	2.58873	2.32962	2.85485	2.32196
ASHGV40015475	3.6399	3.43548	3.31496	3.74989	4.01724	4.23994
ASHGV40060195	5.85998	6.01468	6.10293	6.30402	6.56308	6.32694
ASHGV40055212	7.53555	8.44438	8.07513	7.78694	7.76918	7.65212
ASHGV40000058	7.2607	6.39506	6.70882	7.4548	7.75378	7.75766
ASHGV40005642	5.38633	6.60887	7.46097	5.52962	5.38561	5.10872
ASHGV40019671	8.07911	7.07497	7.89268	8.45411	8.66219	8.74837
ASHGV40032201	7.83313	7.99104	7.62167	7.70374	7.78846	7.75392
ASHGV40023259	6.11187	6.19839	5.84635	6.00366	6.17952	6.10881
ASHGV40051052	5.78493	5.95558	5.78533	6.18109	5.93465	6.01422
ASHGV40018650	6.05856	6.82367	6.98435	6.11926	6.17833	6.01832
ASHGV40007461	4.35458	4.62389	5.06061	4.7672	4.84312	4.89389
ASHGV40051430	2.4377	2.55673	2.58873	3.51939	2.70657	3.11094
ASHGV40035503	8.68342	8.5799	8.03485	8.55043	8.3977	8.61626
ASHGV40018500	10.1167	10.7039	10.9017	10.3359	10.2789	10.1721
ASHGV40047326	4.73205	4.72787	5.50626	4.97329	4.99784	4.9389
ASHGV40059152	2.4377	2.55673	2.58873	2.32962	2.3308	2.32196
ASHGV40031810	8.85294	8.61823	8.43249	8.69218	8.31791	8.18212
[truncated: 59,025 more rows]
