# Supplementary material for: LncRNA RP11-59J16.2 aggravates apoptosis and increases tau phosphorylation by targeting MCM2 in AD
Source: Front Genet. 2022 Aug 26;13:824495. doi: 10.3389/fgene.2022.824495 (PMC9459667; doi:10.3389/fgene.2022.824495)
Supplement: Supplementary file 3 [file Table3.XLSX]

## Sheet: Sheet1
		Relative RP11-59I16.2 level
		0 uM			5 uM			10 uM			20 uM
		1.2	0.7	1.1	2.8	3.5	3.1	5.9	6.9	6.3	6.7	6.9	7.1
