# Supplementary material for: LncRNA RP11-59J16.2 aggravates apoptosis and increases tau phosphorylation by targeting MCM2 in AD
Source: Front Genet. 2022 Aug 26;13:824495. doi: 10.3389/fgene.2022.824495 (PMC9459667; doi:10.3389/fgene.2022.824495)
Supplement: Supplementary file 4 [file Table9.XLSX]

## Sheet: Sheet1
	Cell apoptosis (%)
	Control			Aβ			Aβ+NC			Aβ+MCM2			Aβ+si-RP11-59J16.2			Aβ+si-RP11-59J16.2+si-NC			Aβ+si-RP11-59J16.2+si-MCM2
	5	6.4	5.8	80	78	81.2	71	75	78	35	32	33	33	38	42	25	29	30	60	61	57
