# Supplementary material for: LncRNA RP11-59J16.2 aggravates apoptosis and increases tau phosphorylation by targeting MCM2 in AD
Source: Front Genet. 2022 Aug 26;13:824495. doi: 10.3389/fgene.2022.824495 (PMC9459667; doi:10.3389/fgene.2022.824495)
Supplement: Supplementary file 7 [file Table6.XLSX]

## Sheet: Sheet1
	Relative MCM2 level
	Control			AD
	1.04	0.94	1.02	0.41	0.47	0.45
