# Supplementary material for: LncRNA RP11-59J16.2 aggravates apoptosis and increases tau phosphorylation by targeting MCM2 in AD
Source: Front Genet. 2022 Aug 26;13:824495. doi: 10.3389/fgene.2022.824495 (PMC9459667; doi:10.3389/fgene.2022.824495)
Supplement: Supplementary file 8 [file Table11.XLSX]

## Sheet: Sheet1
	Control			Aβ			Aβ+NC			Aβ+MCM2			Aβ+si-RP11-59J16.2			Aβ+si-RP11-59J16.2+si-NC			Aβ+si-RP11-59J16.2+si-MCM2
	73.22	75.41	69.32	20.17	25.42	19.29	25.21	23.17	22.24	76.24	77.31	73.52	78.47	70.29	72.25	77.46	76.19	73.25	35.21	43.42	46.29
