# Supplementary material for: LncRNA RP11-59J16.2 aggravates apoptosis and increases tau phosphorylation by targeting MCM2 in AD
Source: Front Genet. 2022 Aug 26;13:824495. doi: 10.3389/fgene.2022.824495 (PMC9459667; doi:10.3389/fgene.2022.824495)
Supplement: Supplementary file 9 [file Table4.XLSX]

## Sheet: Sheet1
		Relative RP11-59I16.2 level
		0 h			12 h			24 h			48 h
		1.3	0.8	1.1	2.9	2.5	3.1	6.3	6.9	6.5	6.7	7.5	7.1
