# Supplementary material for: LncRNA RP11-59J16.2 aggravates apoptosis and increases tau phosphorylation by targeting MCM2 in AD
Source: Front Genet. 2022 Aug 26;13:824495. doi: 10.3389/fgene.2022.824495 (PMC9459667; doi:10.3389/fgene.2022.824495)
Supplement: Supplementary file 10 [file Table10.XLSX]

## Sheet: Sheet1
	Control			Aβ			Aβ+NC			Aβ+MCM2			Aβ+si-RP11-59J16.2			Aβ+si-RP11-59J16.2+si-NC			Aβ+si-RP11-59J16.2+si-MCM2
	0.98	1.05	0.97	2.65	2.6	2.8	2.2	2.1	2.4	1.1	1.25	1.33	1.41	1.23	1.35	1.11	1.22	1.43	2.41	2.32	2.54
