# Supplementary material for: LncRNA RP11-59J16.2 aggravates apoptosis and increases tau phosphorylation by targeting MCM2 in AD
Source: Front Genet. 2022 Aug 26;13:824495. doi: 10.3389/fgene.2022.824495 (PMC9459667; doi:10.3389/fgene.2022.824495)
Supplement: Supplementary file 11 [file Table12.XLSX]

## Sheet: Sheet1
	Control			Aβ			Aβ+NC			Aβ+MCM2			Aβ+si-RP11-59J16.2			Aβ+si-RP11-59J16.2+si-NC			Aβ+si-RP11-59J16.2+si-MCM2
	43.2	42.7	39.88	69.47	72.33	60.51	71.32	63.24	65.59	20.54	25.72	30.41	24.29	26.17	29.37	26.69	28.42	35.17	62.22	60.54	67.31
