# Supplementary material for: LncRNA RP11-59J16.2 aggravates apoptosis and increases tau phosphorylation by targeting MCM2 in AD
Source: Front Genet. 2022 Aug 26;13:824495. doi: 10.3389/fgene.2022.824495 (PMC9459667; doi:10.3389/fgene.2022.824495)
Supplement: Supplementary file 12 [file Table5.XLSX]

## Sheet: Sheet1
	Relative luciferase activity
	NC		mimics		NC+MCM2 WT		mimics+MCM2 WT		NC+MCM2 MUT		mimics +MCM2 MUT
	1	2	3	4	5	6
	0.98	1.02	0.83	0.84	0.97	1.03	0.25	0.29	0.95	1.05	0.78	0.82
