# Supplementary material for: LncRNA RP11-59J16.2 aggravates apoptosis and increases tau phosphorylation by targeting MCM2 in AD
Source: Front Genet. 2022 Aug 26;13:824495. doi: 10.3389/fgene.2022.824495 (PMC9459667; doi:10.3389/fgene.2022.824495)
Supplement: Supplementary file 13 [file Table7.XLSX]

## Sheet: Sheet1
			Control			SH-SY5Y
		MCM2	1.06	0.94	0.98	0.36	0.49	0.42
		RP11-59J16.2	1.03	1.04	0.97	3.7	3.4	4
