# Supplementary material for: LncRNA RP11-59J16.2 aggravates apoptosis and increases tau phosphorylation by targeting MCM2 in AD
Source: Front Genet. 2022 Aug 26;13:824495. doi: 10.3389/fgene.2022.824495 (PMC9459667; doi:10.3389/fgene.2022.824495)
Supplement: Supplementary file 14 [file Table8.XLSX]

## Sheet: Sheet1
	Time (h)	Control			Aβ			Aβ+NC			Aβ+MCM2			Aβ+si-RP11-59J16.2			Aβ+si-RP11-59J16.2+si-NC			Aβ+si-RP11-59J16.2+si-MCM2
	0	98	94	97	95	98.5	94.5	98	94	91	99	93	95	99	93	95	99	97	95	95	98.5	94.5
	12	95	91	89	79	77	73	81	83	80	94	89	87	94	89	86	93	88	87	83	79	73
	24	93	88	85	61	67	63	71	73	71	88	84	81	90	84	80	89	82	79	71	67	62
	36	91	85	83	49	52	51	61	63	59	81	77	75	85	80	76	81	77	73	59	52	47
	48	87	84	81	35	42	33	51	53	45	75	71	69	80	73	68	75	72	67	43	45	44
	72	86	82	79	27	29	23	41	39	30	67	63	59	70	67	63	68	65	61	32	37	25
